# Supplementary material for: Genome analysis of triple phages that curtails MDR E. coli with ML based host receptor prediction and its evaluation
Source: Sci Rep. 2023 Dec 27;13:23040. doi: 10.1038/s41598-023-49880-x (PMC10754912; doi:10.1038/s41598-023-49880-x)
Supplement: Supplementary file 2 — Supplementary Information 2. [file 41598_2023_49880_MOESM2_ESM.xlsx]

## Sheet: Supplementarytable-RBP-Hostrece
Supplementary table 2: The dataset with RBP and host receptor information used for building the ML models.
Protein Accession No.	Protein Name	Protein_sequence	DNA_sequence	Organism	Host	protein_length	Receptors
P13390	L-shaped tail fiber protein pb1	MAITKIILQQMVTMDQNSITASKYPKYTVVLSNSISSITAADVTSAIESSKASGPAAKQSEINAKQSELNAKDSENEAEISATSSQQSATQSASSATASANSAKAAKTSETNANNSKNAAKTSETNAASSASSASSFATAAENSARAAKTSETNAGNSAQAADASKTAAANSATAAKTSETNAKKSETAAKTSETNAKTSENKAKEYLDMASELVSPVTQYDWPVGTNNNSVYVKIAKLTDPGAVSCHLTLMITNGGNYGSSYGNIDFVEISARGLNDARGVTSENITKFLSVRRLGSPNLAWDNQLRYGLVEGDGYFEVWCYQRAFIKETRVAVLAQTGRTELYIPEGFVSQDTQPSGFIESLAARIYDQVNKPTKADLGLENAMLVGAFGLGGNGLS…	ATGGCTATAACTAAAATAATTCTACAGCAAATGGTCACTATGGACCAGAATAGTATAACTGCAAGTAAATATCCTAAGTATACAGTTGTGCTTTCTAATTCCATTAGCTCTATTACTGCTGCAGAGCTAACCTCTGCGATAGAGTCTTCTAAAGCATCCGCTGCTGCAGCTAAGCAGTCTGAAATTAATGCTAAGCAATCAGAGTTAAATGCCAAAGATTCTGAGAATGAGGCAGAAATTTCCGCAACATCTTCTCAGCAATCTGCAACTCAGTCTGCCTCCTCTGCTACTGCTTCTGCTAATAGTGCTAAAGCTGCAAAAACTTCCGAGACTAACGCCAATAATAGTAAAAATGCTGCAAAAACTTCAGAAACGAACGCAGCATCAAGTGCTAGTAGC…	Enterobacteria phage T5	Escherichia coli	1396	FhuA and LPS O antigen
P03748	Tail fiber protein	MANVIKTVLTYQLDGSNRDFNIPFEYLARKFVVVTLIGVDRKVLTINTDYRFATRTTISLTKAWGPADGYTTIELRRVTSTTDRLVDFTDGSILRAYDLNVAQIQTMHVAEEARDLTTDTIGVNNDGHLDARGRRIVNLANAVDDRDAVPFGQLKTMNQNSWQARNEALQFRNEAETFRNQAEGFKNESSTNATNTKQWRDETKGFRDEAKRFKNTAGQYATSAGNSASAAHQSEVNAENSATASANSAHLAEQQADRAEREADKLENYNGLAGAIDKVDGTNVYWKGNIHANGRLYMTTNGFDCGQYQQFFGGVTNRYSVMEWGDENGWLMYVQRREWTTAIGGNIQLVVNGQIITQGGAMTGQLKLQNGHVLQLESASDKAHYILSKDGNRNNWYIG…	ATGGCTAACGTAATTAAAACCGTTTTGACTTACCAGTTAGATGGCTCCAATCGTGATTTTAATATCCCGTTTGAGTATCTAGCCCGTAAGTTCGTAGTGGTAACTCTTATTGGTGTAGACCGAAAGGTCCTTACGATTAATACAGACTATCGCTTTGCTACACGTACTACTATCTCTCTGACAAAGGCTTGGGGTCCAGCCGATGGCTACACGACCATCGAGTTACGTCGAGTAACCTCCACTACCGACCGATTGGTTGACTTTACGGATGGTTCAATCCTCCGCGCGTATGACCTTAACGTCGCTCAGATTCAAACGATGCACGTAGCGGAAGAGGCCCGTGACCTCACTACGGATACTATCGGTGTCAATAACGATGGTCACTTGGATGCTCGTGGT…	Bacteriophage T7	Escherichia coli	553	LPS
P10930	Short tail fiber protein gp12	MSNNTYQHVSNESRYVKFDPTDTNFPPEITDVQAAIAAISPAGVNGVPDASSTTKGILFIPTEQEVIDGTNNTKAVTPATLATRLSYPNATETVYGLTRYSTNDEAIAGVNNESSITPAKFTVALNNAFETRVSTESSNGVIKISSLPQALAGADDTTAMTPLKTQQLAIKLIAQIAPSETTATESDQGVVQLATVAQVRQGTLREGYAISPYTFMNSSSTEEYKGVIKLGTQSEVNSNNASVAVTGATLNGRGSTTSMRGVVKLTTTAGSQSGGDASSALAWNADVIQQRGGQIIYGTLRIEDTFTIANGGANITGTVRMTGGYIQGNRIVTQNEIDRTIPVGAIMMWAADSLPSDAWRFCHGGTVSASDCPLYASRIGTRYGGNPSNPGLPDMRGLF…	ATGAGTAATAATACATATCAACACGTTTCTAATGAATCTCGTTATGTAAAATTTGATCCTACCGATACGAATTTTCCACCGGAGATTACTGATGTTCACGCTGCTATAGCAGCCATTTCTCCTGCTGGAGTAAATGGAGTTCCTGATGCATCGTCAACAACAAAGGGAATTCTATTTATTCCCACTGAACAGGAAGTTATAGATGGAACTAATAATACCAAAGCAGTTACACCAGCAACGTTGGCAACAAGATTATCTTATCCAAATGCAACTGAAACTGTTTACGGATTAACAAGATATTCAACCAATGATGAAGCCATTGCCGGAGTTAATAATGAATCTTCTATAACTCCAGCTAAATTTACTGTCGCCCTTAATAATGCGTTTGAAACGCGAGTT…	Bacteriophage T4	Escherichia coli	527	LPS core
P10930	Short tail fiber protein gp12	MSNNTYQHVSNESRYVKFDPTDTNFPPEITDVQAAIAAISPAGVNGVPDASSTTKGILFIPTEQEVIDGTNNTKAVTPATLATRLSYPNATETVYGLTRYSTNDEAIAGVNNESSITPAKFTVALNNAFETRVSTESSNGVIKISSLPQALAGADDTTAMTPLKTQQLAIKLIAQIAPSETTATESDQGVVQLATVAQVRQGTLREGYAISPYTFMNSSSTEEYKGVIKLGTQSEVNSNNASVAVTGATLNGRGSTTSMRGVVKLTTTAGSQSGGDASSALAWNADVIQQRGGQIIYGTLRIEDTFTIANGGANITGTVRMTGGYIQGNRIVTQNEIDRTIPVGAIMMWAADSLPSDAWRFCHGGTVSASDCPLYASRIGTRYGGNPSNPGLPDMRGLF…	ATGAGTAATAATACATATCAACACGTTTCTAATGAATCTCGTTATGTAAAATTTGATCCTACCGATACGAATTTTCCACCGGAGATTACTGATGTTCACGCTGCTATAGCAGCCATTTCTCCTGCTGGAGTAAATGGAGTTCCTGATGCATCGTCAACAACAAAGGGAATTCTATTTATTCCCACTGAACAGGAAGTTATAGATGGAACTAATAATACCAAAGCAGTTACACCAGCAACGTTGGCAACAAGATTATCTTATCCAAATGCAACTGAAACTGTTTACGGATTAACAAGATATTCAACCAATGATGAAGCCATTGCCGGAGTTAATAATGAATCTTCTATAACTCCAGCTAAATTTACTGTCGCCCTTAATAATGCGTTTGAAACGCGAGTT…	Bacteriophage T4	Escherichia coli	527	OmpC
P03744	Long-tail fiber protein gp37	MATLKQIQFKRSKIAGTRPAASVLAEGELAINLKDRTIFTKDDSGNIIDLGFAKGGQVDGNVTINGLLRLNGDYVQTGGMTVNGPIGSTDGVTGKIFRSTQGSFYARATNDTSNAHLWFENADGTERGVIYARPQTTTDGEIRLRVRQGTGSTANSEFYFRSINGGEFQANRILASDSLVTKRIAVDTVIHDAKAFGQYDSHSLVNYVYPGTGETNGVNYLRKVRAKSGGTIYHEIVTAQTGLADEVSWWSGDTPVFKLYGIRDDGRMIIRNSLALGTFTTNFPSSDYGNVGVMGDKYLVLGDTVTGLSYKKTGVFDLVGGGYSVASITPDSFRSTRKGIFGRSEDQGATWIMPGTNAALLSVQTQADNNNAGDGQTHIGYNAGGKMNHYFRGTGQMNI…	ATGGCTACTTTAAAACAAATACAATTTAAAAGAAGCAAAATCGCAGGAACACGTCCTGCTGCTTCAGTATTAGCCGAAGGTGAATTGGCTATAAACTTAAAAGATAGAACAATTTTTACTAAAGATGATTCAGGAAATATCATCGATCTAGGTTTTGCTAAAGGCGGGCAAGTTGATGGCAACGTTACTATTAACGGACTTTTGAGATTAAATGGCGATTATGTACAAACAGGTGGAATGACTGTAAACGGACCCATTGGTTCTACTGATGGCGTCACTGGAAAAATTTTCAGATCTACACAGGGTTCATTTTATGCAAGAGCAACAAACGATACTTCAAATGCCCATTTATGGTTTGAAAATGCCGATGGCACTGAACGTGGCGTTATATATGCTCGC…	Bacteriophage T4	Escherichia coli	1026	LPS core
P03744	Long-tail fiber protein gp37	MATLKQIQFKRSKIAGTRPAASVLAEGELAINLKDRTIFTKDDSGNIIDLGFAKGGQVDGNVTINGLLRLNGDYVQTGGMTVNGPIGSTDGVTGKIFRSTQGSFYARATNDTSNAHLWFENADGTERGVIYARPQTTTDGEIRLRVRQGTGSTANSEFYFRSINGGEFQANRILASDSLVTKRIAVDTVIHDAKAFGQYDSHSLVNYVYPGTGETNGVNYLRKVRAKSGGTIYHEIVTAQTGLADEVSWWSGDTPVFKLYGIRDDGRMIIRNSLALGTFTTNFPSSDYGNVGVMGDKYLVLGDTVTGLSYKKTGVFDLVGGGYSVASITPDSFRSTRKGIFGRSEDQGATWIMPGTNAALLSVQTQADNNNAGDGQTHIGYNAGGKMNHYFRGTGQMNI…	ATGGCTACTTTAAAACAAATACAATTTAAAAGAAGCAAAATCGCAGGAACACGTCCTGCTGCTTCAGTATTAGCCGAAGGTGAATTGGCTATAAACTTAAAAGATAGAACAATTTTTACTAAAGATGATTCAGGAAATATCATCGATCTAGGTTTTGCTAAAGGCGGGCAAGTTGATGGCAACGTTACTATTAACGGACTTTTGAGATTAAATGGCGATTATGTACAAACAGGTGGAATGACTGTAAACGGACCCATTGGTTCTACTGATGGCGTCACTGGAAAAATTTTCAGATCTACACAGGGTTCATTTTATGCAAGAGCAACAAACGATACTTCAAATGCCCATTTATGGTTTGAAAATGCCGATGGCACTGAACGTGGCGTTATATATGCTCGC…	Bacteriophage T4	Escherichia coli	1026	OmpC
P03743	Long-tail fiber protein gp36	MADLKVGSTTGGSVIWHQGNFPLNPAGDDVLYKSFKIYSEYNKPQAADNDFVSKANGGTYASKVTFNAGIQVPYAPNIMSPCGIYGGNGDGATFDKANIDIVSWYGVGFKSSFGSTGRTVVINTRNGDINTKGVVSAAGQVRSGAAAPIAANDLTRKDYVDGAINTVTANANSRVLRSGDTMTGNLTAPNFFSQNPASQPSHVPRFDQIVIKDSVQDFGYY	ATGGCTGATTTAAAAGTAGGTTCAACAACTGGAGGCTCTGTCATTTGGCATCAAGGAAATTTTCCATTGAATCCAGCCGGTGACGATGTACTCTATAAATCATTTAAAATATATTCAGAATATAACAAACCACAAGCTGCTGATAACGATTTCGTTTCTAAAGCTAATGGTGGTACTTATGCATCAAAGGTAACATTTAACGCTGGCATTCAAGTCCCATATGCTCCAAACATCATGAGCCCATGCGGGATTTATGGGGGTAACGGTGATGGTGCTACTTTTGATAAAGCAAATATCGATATTGTTTCATGGTATGGCGTAGGATTTAAATCGTCATTTGGTTCAACAGGCCGAACTGTTGTAATTAATACACGCAATGGTGATATTAACACAAAAGGT…	Bacteriophage T4	Escherichia coli	221	LPS core
P03743	Long-tail fiber protein gp36	MADLKVGSTTGGSVIWHQGNFPLNPAGDDVLYKSFKIYSEYNKPQAADNDFVSKANGGTYASKVTFNAGIQVPYAPNIMSPCGIYGGNGDGATFDKANIDIVSWYGVGFKSSFGSTGRTVVINTRNGDINTKGVVSAAGQVRSGAAAPIAANDLTRKDYVDGAINTVTANANSRVLRSGDTMTGNLTAPNFFSQNPASQPSHVPRFDQIVIKDSVQDFGYY	ATGGCTGATTTAAAAGTAGGTTCAACAACTGGAGGCTCTGTCATTTGGCATCAAGGAAATTTTCCATTGAATCCAGCCGGTGACGATGTACTCTATAAATCATTTAAAATATATTCAGAATATAACAAACCACAAGCTGCTGATAACGATTTCGTTTCTAAAGCTAATGGTGGTACTTATGCATCAAAGGTAACATTTAACGCTGGCATTCAAGTCCCATATGCTCCAAACATCATGAGCCCATGCGGGATTTATGGGGGTAACGGTGATGGTGCTACTTTTGATAAAGCAAATATCGATATTGTTTCATGGTATGGCGTAGGATTTAAATCGTCATTTGGTTCAACAGGCCGAACTGTTGTAATTAATACACGCAATGGTGATATTAACACAAAAGGT…	Bacteriophage T4	Escherichia coli	221	OmpC
Q38394	Long tail fiber protein p37	MATLKQIQFKRSKIAGTRPAASVLAEGELAINLKDSTIFTKDDSGNIIDLSISAGGNISGNVTIDGTLRVNGPINNFGNFSTSGQITAGSSISAQVFRALQGSFYSRASTGETANAHLWFENADGTERGVIYARPQTTTDGEIRLRVRQGTGSTTNSEFYFRSINGGEFQANRILASDSLVTKRIAVDTVIHDAKAFGQYDSHSLVNYVYPGTGETNGVNYLRKVRAKAAGTMWHEICTAQTGQADEMSWWTGNTPQSKQYGIRNDGRIAGRNSLALGTFTTNFPSSDYGNVGVMGDKYLVLGDTVTGLSYKKTGVFDLVGGGYSVASITPDSFRSTRKGIFGRSEDQGATWIMPGTNAALLSVQTQADTNNAGDGQTHIGYNAGGKMNHYFRGTGQMN…	ATGGCTACTTTAAAACAAATACAATTTAAAAGAAGCAAAATCGCAGGAACACGTCCTGCTGCTTCAGTATTAGCCGAAGGTGAATTGGCTATAAACTTAAAAGATAGCACAATTTTTACTAAAGATGATTCAGGAAATATCATTGATTTAAGCATTTCCGCTGGCGGTAATATCAGTGGAAATGTAACTATTGATGGAACTTTACGCGTCAATGGACCAATAAACAATTTTGGAAATTTTTCCACAAGTGGCCAGATTACCGCTGGTAGTAGTATTTCAGCTCAAGTTTTTAGAGCATTGCAAGGTTCGTTTTATTCAAGAGCTTCAACCGGTGAAACAGCAAATGCCCATTTATGGTTTGAAAATGCCGATGGCACTGAACGTGGCGTTATATATGCT…	Bacteriophage K3	Escherichia coli	1243	OmpA
P08232	Long tail fiber protein p37	VYITNAGDITLSPKGVEMAHVNNVRLYVHGERWTASQPGDWGSQWQVEAPIFVDHGYVSQDCYYPIIKGRSVITNQGFVTAVDLGIRRVNNNWGQAIIRVGSAEASPAAGHPNAVFEFHYDGTFYSPGNGNFSDVYIRSDGRLKINKKELENGALEKVCRLKVYTYDKVKSIKDRSVIKREVGIIAQDLEKELPEAVSKVEVDGSDVLTISNSAVNALLIKAIQEMSEEIKELKTPFFTKIARKISKYFKF	GTATACATTACAAACGCAGGAGATATCACGCTAAGTCCAAAAGGCGTCGAAATGGCCCATGTCAATAACGTTCGATTATATGTTCATGGTGAACGTTGGACTGCTAGTCAACCAGGTGATTGGGGTAGTCAGTGGCAAGTGGAAGCGCCAATATTCGTCGATCATGGTTATGTTTCACAGGATTGTTATTATCCAATTATTAAAGGAAGAAGTGTAATCACCAATCAAGGGTTTGTAACTGCCGTCGATCTTGGTATTCGTCGTGTCAATAACAATTGGGGACAAGCAATTATTCGTGTTGGATCTGCGGAGGCATCGCCAGCGGCTGGACACCCTAACGCGGTATTTGAATTTCATTACGACGGTACTTTCTATTCTCCTGGTAATGGTAACTTTAGC…	Bacteriophage Ox2	Escherichia coli	251	OmpA
P07067	Long tail fiber protein p37	MATLKQIQFKRSKTAGARPAASVLAEGELAINLKDRTIFTKDDSGNIIDLSISAGGNISGNITQTGDYTQTGKFNLIGPQIVASGGYIEFNYRTTGSGAWSGQHTAKAPIFVDLSSATSTSEYNPIIKQRFKDGTFSLGTLVSEGSLKIHYINESGDSKYWTFRRDGGFTVDGGGLGVSGGSITTSGNIAALGNITSPQINTKNIILDTKAFGQYDSQSLVQYVYPGTGEENGINYLRKVRAKSGGTIYHEIASAQTGKNDEISWWTGNTLTTKLMGLRNDGAMVLRRSLAIGTITADENTNNYGSPTPMGERYIALGDAATGLKYIKQGVYDLVGNWNSVASITPDSFRSTRKALFGRSEDQGGTWTMPGTNAALLSVQTQADVNNAGDGQTHIGYNS…	ATGGCTACTTTAAAACAAATACAATTTAAAAGAAGCAAAACCGCAGGTGCACGTCCTGCTGCTTCAGTATTAGCCGAAGGTGAATTGGCTATAAACTTAAAAGATAGAACAATTTTTACTAAAGATGATTCAGGAAATATCATTGATTTAAGCATTTCTGCTGGTGGTAATATCAGTGGAAATATCACTCAAACTGGTGATTATACACAGACTGGAAAATTTAATTTAATTGGTCCGCAAATTGTAGCAAGCGGTGGATATATTGAGTTTAATTATCGTACTACTGGAAGTGGGGCTTGGTCCGGTCAACATACTGCGAAAGCTCCAATTTTTGTAGATTTAAGCTCAGCTACTTCCACATCTGAATATAATCCTATAATTAAACAGCGCTTTAAAGAT…	Bacteriophage T2	Escherichia coli	1341	OmpF and FadL
P18771	Long tail fiber proximal subunit	MAEIKREFRAEDGLDAGGDKIINVALADRTVGTDGVNVDYLIQENTVQQYDPTRGYLKDFVIIYDNRFWAAINDIPKPAGAFNSGRWRALRTDANWITVSSGSYQLKSGEAISVNTAAGNDITFTLPSSPIDGDTIVLQDIGGKPGVNQVLIVAPVQSIVNFRGEQVRSVLMTHPKSQLVLIFSNRLWQMYVADYSREAIVVTPANTYQAQSNDFIVRRFTSAAPINVKLPRFANHGDIINFVDLDKLNPLYHTIVTTYDETTSVQEVGTHSIEGRTSIDGFLMFDDNEKLWRLFDGDSKARLRIITTNSNIRPNEEVMVFGANNGTTQTIELKLPTNISVGDTVKISMNYMRKGQTVKIKAADEDKIASSVQLLQFPKRSEYPPEAEWVTVQELVFND…	ATGGCCGAGATTAAAAGAGAATTCAGAGCAGAAGATGGTCTGGACGCAGGTGGTGATAAAATAATCAACGTAGCTTTAGCTGATCGTACCGTAGGAACTGACGGTGTTAACGTTGATTACTTAATTCAAGAAAACACAGTTCAACAGTATGATCCAACTCGTGGATATTTAAAAGATTTTGTAATCATTTATGATAACCGCTTTTGGGCTGCTATAAATGATATTCCAAAACCAGCAGGAGCTTTTAATAGCGGACGCTGGAGAGCATTACGTACCGATGCTAACTGGATTACGGTTTCATCTGGTTCATATCAATTAAAATCTGGTGAAGCAATTTCGGTTAACACCGCAGCTGGAAATGACATCACGTTTACTTTACCATCTTCTCCAATTGATGGT…	Bacteriophage T4	Escherichia coli	1289	LPS core
P18771	Long tail fiber proximal subunit	MAEIKREFRAEDGLDAGGDKIINVALADRTVGTDGVNVDYLIQENTVQQYDPTRGYLKDFVIIYDNRFWAAINDIPKPAGAFNSGRWRALRTDANWITVSSGSYQLKSGEAISVNTAAGNDITFTLPSSPIDGDTIVLQDIGGKPGVNQVLIVAPVQSIVNFRGEQVRSVLMTHPKSQLVLIFSNRLWQMYVADYSREAIVVTPANTYQAQSNDFIVRRFTSAAPINVKLPRFANHGDIINFVDLDKLNPLYHTIVTTYDETTSVQEVGTHSIEGRTSIDGFLMFDDNEKLWRLFDGDSKARLRIITTNSNIRPNEEVMVFGANNGTTQTIELKLPTNISVGDTVKISMNYMRKGQTVKIKAADEDKIASSVQLLQFPKRSEYPPEAEWVTVQELVFND…	ATGGCCGAGATTAAAAGAGAATTCAGAGCAGAAGATGGTCTGGACGCAGGTGGTGATAAAATAATCAACGTAGCTTTAGCTGATCGTACCGTAGGAACTGACGGTGTTAACGTTGATTACTTAATTCAAGAAAACACAGTTCAACAGTATGATCCAACTCGTGGATATTTAAAAGATTTTGTAATCATTTATGATAACCGCTTTTGGGCTGCTATAAATGATATTCCAAAACCAGCAGGAGCTTTTAATAGCGGACGCTGGAGAGCATTACGTACCGATGCTAACTGGATTACGGTTTCATCTGGTTCATATCAATTAAAATCTGGTGAAGCAATTTCGGTTAACACCGCAGCTGGAAATGACATCACGTTTACTTTACCATCTTCTCCAATTGATGGT…	Bacteriophage T4	Escherichia coli	1289	OmpC
P07066	Tail fiber protein p36	MADLKVGSTTGGSVIWHQGNFPLNPAGDDVLYKSFKIYSEYNKPQAADNDLVSKANGGTYLNRVIFNRGIQVPGAGNGLTGMFVGPGDGATYDNVNLDIISWYGIGFKSSQGTGPRTIVFNVRDGEISARGNINSQRQVRAEAAAPIAANDLTRKDYVDGAINTVTANANSRVLRSGDTMTGNLTAPNFFSQNPASQPSHVPRFDQIVIKDSVQDFGYY	ATGGCTGATTTAAAAGTAGGTTCAACAACTGGAGGCTCTGTCATTTGGCATCAAGGAAATTTTCCATTGAATCCAGCCGGTGACGATGTACTCTATAAATCATTTAAAATATATTCAGAATACAATAAACCACAAGCTGCTGATAACGATTTGGTTTCTAAAGCTAATGGCGGTACTTATCTAAACCGAGTTATCTTTAACCGGGGTATTCAAGTCCCGGGAGCCGGCAATGGTCTGACCGGGATGTTTGTTGGGCCAGGTGATGGAGCAACTTATGATAATGTTAACCTTGATATAATATCTTGGTATGGTATCGGATTTAAATCATCTCAAGGAACAGGACCCAGGACAATTGTTTTTAACGTTCGTGACGGTGAAATTTCGGCCCGTGGTAATATA…	Bacteriophage T2	Escherichia coli	219	OmpF and FadL
P07626	Tail fiber protein p36	MADLKVGSTTGGSVIWHQGNFPLNPAGDDVLYKSFKIYSEYNKPQATDNDFVSKANGGTKSQGFQKEVEFREGVKISATFSGGSDLNGLYSGNGDGASREKANMDLRSWYGIGIWNTCTGDGSGTHNSGLMPGVVHVETCWRLLFQTDNVISNASGPTGPAHLTRKDYVDGAINTVTANANSRVLRSGDTMTGNLTAPNFFSQNPASQPSHVPRFDQIVIKDSVQDFGYY	ATGGCTGATTTAAAAGTAGGTTCAACAACTGGAGGCTCTGTCATTTGGCATCAAGGAAATTTTCCATTGAATCCAGCCGGTGACGATGTACTCTATAAATCATTTAAAATATATTCAGAATATAACAAACCACAAGCTACTGACAACGATTTCGTTTCTAAAGCTAACGGTGGCACAAAGTCTCAGGGTTTCCAAAAAGAAGTAGAATTTAGAGAAGGCGTTAAGATTTCTGCAACGTTTTCTGGCGGTTCAGACCTGAACGGGTTATATTCTGGCAATGGAGATGGAGCTTCCAGAGAAAAAGCTAACATGGATTTACGTTCATGGTACGGCATTGGTATTTGGAACACATGTACGGGTGATGGATCCGGGACGCACAACTCTGGTTTAATGCCAGGC…	Bacteriophage K3	Escherichia coli	230	OmpA
P07627	Tail fiber protein p36	MADLKVGSTVGGSVIWHQGNFPLNSAGDDVLYKSFKIYSEYNKPQAADNDFVSKANGGTYTGPITINYGVNSYLQLSNNETPIRIRSGGGTGNTLVVGGSSGGISFRPAGSEITTGQITITPEGLTTFTRAVTAPSITVTSTPSAASDVTRKDYVDGAINTVTANANSRVLRSGDTMTGNLTAPNLFSQNPASQPSHVPRFDQIVIKDSVQDFGYY	ATGGCTGATTTAAAAGTAGGTTCAACTGTAGGTGGATCTGTCATTTGGCATCAAGGAAATTTTCCATTGAATTCAGCCGGTGACGATGTACTCTACAAATCATTTAAAATATATTCAGAATATAATAAACCACAGGCAGCTGATAACGATTTCGTTTCTAAAGCTAATGGTGGTACTTACACCGGTCCAATTACTATTAATTACGGGGTAAATAGTTATCTTCAATTAAGTAATAATGAAACCCCCATTCGAATTCGTTCTGGTGGCGGTACCGGTAATACTCTTGTAGTTGGCGGCTCTTCCGGCGGTATTAGTTTTAGACCTGCAGGTAGTGAAATCACTACTGGACAAATTACTATTACACCAGAAGGTTTGACAACATTTACCAGGGCTGTAACG…	Bacteriophage Ox2	Escherichia coli	216	OmpA
Q9G0B5	Long tail fiber protein p37	MATLKQIQFKRSKTAGQRPAASVLAEGELAINLKDRVLFTKDDQGNIIDLGFAKGGSIDGNVIHKGNYNQTGDYTLNGTFTQTGNFNLTGIARVTRDIIAAGQIMTEGGELITKSSGTAHVRFHDSADRERGIIFSPANDGLTTQVVNIRVRDYKASSESTFAFNGNGLFSSPEVFGWKSVSTPVIYTNKVITNKKVKDDYDIYSMADNVPLSEITTAINHLRVMRNAVGSGIFHEVKDNDGITWYSGDGLDAYLWSFTWSGGIKSSHSISIGLTPGPKDYSILGPSSIALGDNDTGFKWHQDGYYFSVNNGTKTFLFSPSETTSLRKFVAGYSTNGTDLTTPPTENYALATVVTYHDNNAFGDGQTLLGYYQGGNYHHYFRGKGTTNINTHGGLLVTP…	ATGGCTACTTTAAAACAAATACAATTTAAAAGAAGCAAAACGGCAGGTCAACGTCCAGCTGCTTCAGTATTAGCCGAAGGTGAATTGGCTATAAACTTAAAAGATCGTGTACTTTTTACTAAAGATGATCAAGGAAATATTATTGACTTAGGTTTTGCTAAAGGCGGTAGTATTGACGGGAATGTTATTCATAAAGGCAATTATAACCAAACTGGTGATTATACTTTAAACGGTACATTCACCCAGACTGGTAATTTTAATTTAACTGGTATTGCTCGAGTAACTCGCGATATTATTGCCGCTGGGCAGATTATGACTGAAGGCGGAGAACTTATTACAAAAAGTTCAGGAACGGCACACGTTCGTTTTCATGATTCCGCCGACCGTGAACGCGGTATT…	Bacteriophage AR1	Escherichia coli	1103	OmpC
P10308	Tail fiber protein	MANVIKTVLTYQLDGSNRDFNIPFEYLARKFVVVTLIGVDRKVLSINADYRFATRTTISLTKAWGPADGYTTIELRRVTSTTDQLVDFTDGSILRAYDLNVAQIQTMHVAEEARDLTADTIGVNNDGHLDARGRRIVNLANAVDDRDAVPFGQLKTMNQNSWQARNEALQFRNEAETFRNQTEVFKNESGTNATNTKQWRDEANGSRDEAEQFKNTAGQYATSAGNSATTATQSEVNAENSATDADNSRNLAEQHADRLELEADKLGIFNGLAGRIDKGDGTNVYWKGGIHANGRLYLTSDGFDCGQYQQFFGGSAGRYSVMEWGIEKAWLMHVERRERTTAIVDNIQLVVNGHIIAQGGDMTGPLKLQNGHALYLESASDKAQYILSKDGNRNNWHIG…	ATGGCTAACGTAATTAAAACCGTTTTGACTTACCAGTTAGATGGCTCCAATCGTGATTTTAATATCCCGTTTGAGTATCTAGCCCGTAAGTTCGTAGTAGTAACCCTTATTGGCGTAGACCGCAAGGTCCTTAGCATTAATGCAGACTACCGTTTTGCTACGCGTACTACCATCTCGCTTACCAAGGCTTGGGGTCCAGCGGATGGATACACTACCATCGAGTTACGCCGAGTAACCTCCACAACCGACCAATTGGTTGACTTTACGGATGGTTCAATCCTCCGTGCGTATGACCTTAACGTCGCTCAGATTCAAACGATGCACGTAGCGGAAGAGGCCCGTGACCTCACTGCTGATACCATAGGTGTCAATAATGATGGTCATTTGGATGCTCGTGGT…	Bacteriophage T3	Escherichia coli	557	LPS core
D4Z9W0	Short tail fibers	MSNNTYQHVSNESKYVKFDPTGSNFPDTVTTVQSALSKISNIGVNGIPDATMEVKGIAMIASEQEVLDGTNNSKIVTPATLATRLLYPNATETKYGLTRYSTNEETLEGSDNNSSITPQKLKYHTDDVFQNRYSSESSNGVIKISSTPAALAGVDDTTAMTPLKTQKLAIKLISQIAPSEDTASESVRGVVQLSTVAQTRQGTLREGYAISPYTFMNSVATQEYKGVIRLGTQSEINSNLGDVAVTGETLNGRGATGSMRGVVKLTTQAGIAPEGDSSGALAWNADVINTRGGQTINGSLNLDHLTANGIWSRGGMWKNGDQPVATERYASERVPVGTIMMFAGDSAPPGWIMCHGGTVSGDQYPDYRNTVGTRFGGDWNNPGIPDMRGLFVRGAGTGG…	ATGAGTAACAATACATATCAGCACGTATCAAATGAATCAAAATATGTTAAATTCGATCCTACTGGATCGAATTTTCCTGACACTGTCACGACAGTGCAGTCTGCATTATCAAAAATAAGTAATATCGGCGTAAATGGTATTCCTGATGCAACTATGGAAGTTAAAGGAATAGCAATGATTGCGTCAGAGCAAGAGGTTTTAGATGGAACTAATAATTCTAAAATCGTTACACCAGCTACATTAGCAACAAGATTATTGTATCCAAATGCTACTGAAACTAAGTATGGTTTAACGCGCTATTCAACAAATGAAGAAACATTAGAAGGCTCAGATAATAATTCATCAATAACGCCGCAAAAACTGAAATACCATACTGACGATGTGTTCCAAAATAGATAT…	Bacteriophage AR1	Escherichia coli	516	OmpC
Q38160	Gp12	MSNNTYQHVSNESRYVKFDPTDTNFPPEITDVQAAIAAISPAGVNGVPDASSTTKGILFLATEQEVIDGTNNTKAVTPATLATRLSYPNATEAVYGLTRYSTDDEAIAGVNNESSITPAKFTVALNNVFETRVSTESSNGVIKISSLPQALAGADDTTAMTPLKTQQLAVKLIAQIAPSKNAATESEQGVIQLATVAQARQGTLREGYAISPYTFMNSTATEEYKGVIKLGTQSEVNSNNASVAVTGATLNGRGSTTSMRGVVKLTTTAGSQSGGDASSALAWNADVIHQRGGQTINGTLRINNTLTIASGGANITGTVNMTGGYIQGKRVVTQNEIDRTIPVGAIMMWAADSLPSDAWRFCHGGTVSASDCPLYASRIGTRYGGTSSNPGLPDMRGLF…	ATGAGTAATAATACATATCAACACGTTTCTAATGAATCTCGTTATGTAAAATTTGATCCTACCGATACGAATTTTCCACCAGAGATTACTGATGTTCAGGCTGCTATAGCAGCCATTTCTCCTGCTGGCGTAAATGGAGTTCCTGATGCATCGTCAACAACAAAGGGAATTTTATTTCTTGCCACTGAACAGGAAGTTATCGATGGAACTAATAATACCAAAGCAGTTACACCAGCAACGTTGGCAACAAGATTATCATATCCAAACGCAACTGAAGCTGTTTACGGATTAACAAGATATTCAACCGATGATGAAGCCATTGCCGGAGTTAATAATGAATCTTCTATAACTCCAGCTAAATTTACTGTTGCTCTTAATAATGTCTTTGAAACTCGTGTT…	Bacteriophage T2	Escherichia coli	527	OmpF and FadL
D9IEJ1	Short tail fibers	MSNNTYQHVSNESRYVKFDPTDTNFPPEITDVQAAIAAISPAGVNGVPDASSTTKGILFLATEQEVIDGTNNTKAVTPATLATRLSYPNATETVYGLTRYSTNDEAIAGVNNESSITPAKFTVALNNAFETRVSTESSNGVIKISSLPQALAGADDTTAMTPLKTQQLAIKLIAQIAPSETTATESDQGVVQLATVAQVRQGTLREGYAISPYTFMNSSATEEYKGVIKLGTQSEVNSNNASVAVTGATLNGRGSTTSMRGVVKLTTTAGSQSGGDASSALAWNADVIHQRGGQIIYGTLRIEDTFTIANGGANITGTVRMTGGYIQGNRIVTQNEIDRTIPVGAIMMWAADSLPSDAWRFCHGGTVSASDCPLYASRIGTRYGGNPSNPGLPDMRGLF…	ATGAGTAATAATACATATCAACACGTTTCTAATGAATCTCGTTATGTAAAATTTGATCCTACCGATACGAATTTTCCACCGGAGATTACTGATGTTCAGGCTGCTATAGCAGCCATTTCTCCTGCTGGAGTAAATGGAGTTCCTGATGCATCGTCAACAACAAAGGGAATTCTATTTCTTGCCACTGAACAGGAAGTTATAGATGGAACTAATAATACCAAAGCAGTTACACCAGCAACGTTGGCAACAAGATTATCTTATCCAAATGCAACTGAAACTGTTTACGGATTAACAAGATATTCAACCAATGATGAAGCCATTGCCGGAGTTAATAATGAATCTTCTATAACTCCAGCTAAATTTACTGTCGCCCTTAATAATGCGTTTGAAACGCGAGTT…	Bacteriophage T4	Escherichia coli	527	LPS core
D9IEJ1	Short tail fibers	MSNNTYQHVSNESRYVKFDPTDTNFPPEITDVQAAIAAISPAGVNGVPDASSTTKGILFLATEQEVIDGTNNTKAVTPATLATRLSYPNATETVYGLTRYSTNDEAIAGVNNESSITPAKFTVALNNAFETRVSTESSNGVIKISSLPQALAGADDTTAMTPLKTQQLAIKLIAQIAPSETTATESDQGVVQLATVAQVRQGTLREGYAISPYTFMNSSATEEYKGVIKLGTQSEVNSNNASVAVTGATLNGRGSTTSMRGVVKLTTTAGSQSGGDASSALAWNADVIHQRGGQIIYGTLRIEDTFTIANGGANITGTVRMTGGYIQGNRIVTQNEIDRTIPVGAIMMWAADSLPSDAWRFCHGGTVSASDCPLYASRIGTRYGGNPSNPGLPDMRGLF…	ATGAGTAATAATACATATCAACACGTTTCTAATGAATCTCGTTATGTAAAATTTGATCCTACCGATACGAATTTTCCACCGGAGATTACTGATGTTCAGGCTGCTATAGCAGCCATTTCTCCTGCTGGAGTAAATGGAGTTCCTGATGCATCGTCAACAACAAAGGGAATTCTATTTCTTGCCACTGAACAGGAAGTTATAGATGGAACTAATAATACCAAAGCAGTTACACCAGCAACGTTGGCAACAAGATTATCTTATCCAAATGCAACTGAAACTGTTTACGGATTAACAAGATATTCAACCAATGATGAAGCCATTGCCGGAGTTAATAATGAATCTTCTATAACTCCAGCTAAATTTACTGTCGCCCTTAATAATGCGTTTGAAACGCGAGTT…	Bacteriophage T4	Escherichia coli	527	OmpC
Q8JU38	Short tail fiber protein gp12	MSNNTYQHVSNESKYVKFDPTGSNFPDTVTTVQSALSKISNIGVNGIPDATMEVKGIAMIASEQEVLDGTNNSKIVTPATLATRLLYPNATETKYGLTRYSTNEETLEGSDNNSSITPQKLKYHTDDVFQNRYSSESSNGVIKISSTPAALAGVDDTTAMTPLKTQKLAIKLISQIAPSEDTASESVRGVVQLSTVAQTRQGTLREGYAISPYTFMNSVATQEYKGVIRLGTQSEINSNLGDVAVTGGTLNGRGATGSMRGVVKLTTQAGIAPEGDSSGALAWNADVINTRGGQTINGSLNLDHLTANGIWSRGGMWKNGDQPVATERYASERVPVGTIMMFAGDSAPPGWIMCHGGTVSGDQYPDYRNTVGTRFGGDWNNPGIPDMRGLFVRGAGTGG…	ATGAGTAACAATACATATCAGCACGTATCAAATGAATCAAAATATGTTAAATTCGATCCTACTGGATCGAATTTTCCTGACACTGTCACGACAGTGCAGTCTGCATTATCAAAAATAAGTAATATCGGCGTAAATGGTATTCCTGATGCAACTATGGAAGTTAAAGGAATAGCAATGATTGCGTCAGAGCAAGAGGTTTTAGATGGAACTAATAATTCTAAAATCGTTACACCAGCTACATTAGCAACAAGATTATTGTATCCAAATGCTACTGAAACTAAGTATGGTTTAACGCGCTATTCAACAAATGAAGAAACATTAGAAGGCTCAGATAATAATTCATCAATAACGCCGCAAAAACTGAAATACCATACTGACGATGTGTTCCAAAATAGATAT…	Bacteriophage AR1	Escherichia coli	516	OmpC
A0A060BHI8	Putative short tail fiber protein	MSNNNTYQHVSNESIYVEFDPTGSNFPDTVTNVQAALAAISPSGVNGVPEATTTTPGIIQIATPQEVIDGLDNSKAVTPASLNARLQYPNATETQYGLTRYATEDEAVAGAIDDASITPLKLNQKIDNVFQTKVSTEATNGVIKISTSAAALAGSDDTTAMTPLKTQQLAIKLISQIAPNNSDATESITGVVRLATVAQAQQGTLREGYAISPYTFMNSVASETNKGVVKLGTQTEVNSNNSSVVVTGATLNGRGATTSLRGVVRLTTQAGSQSGGDGSSALAWNADVIHQRGGQTINGTLRINNTLTVGSGGANITGNVNMTGGYIQGNRIVTQNELDRILPVGAITMWAADSLPSSDWRFCHGGTVSASECPVYASRIGTRYGGSSSNPGLPDMRGL…	ATGAGTAATAACAATACATACCAACACGTTTCAAATGAATCTATTTACGTTGAATTCGACCCTACTGGGTCGAATTTTCCAGATACAGTCACTAATGTCCAAGCCGCATTAGCTGCTATTTCTCCTTCAGGTGTTAATGGCGTACCGGAAGCAACAACTACTACACCTGGAATTATTCAAATAGCCACTCCACAAGAAGTTATTGATGGATTAGATAATAGTAAAGCTGTTACTCCGGCATCACTGAATGCTCGTCTACAATATCCTAATGCAACCGAAACTCAATATGGTTTAACTCGTTATGCTACTGAAGATGAAGCAGTAGCCGGAGCTATTGACGATGCATCAATTACTCCGCTTAAATTGAATCAAAAAATAGACAATGTATTCCAGACAAAA…	Escherichia phage vB_EcoM_JS09	Escherichia coli	557	LPS
G3MV48	Short tail fibers	MSTNTLKHISDKSEFKSFDPTGSNFPPDITNVQEALATISLIGVTGNVPSATETSQGIIRLATTQEVMDGLDAYSAVTPATLKARLDIPTQATETYVGITRYATNAEAIAGTEPQAAIVATSLKAVMDYTFENRLSTENATGVIKISTTPAALAGTDDTTAMTPLKVSQAIGAATAALPVYSTATTTNEGLVRLATNAEVGNGSLSVGIAISPAGLATLTSTEARSGIIKLAGWDMVSNGTDHTAAVTPASLLARTGNTGRIGLVRLSTTVGQGDGNTALAYNANVISTSGGEIWGTLNVNGALRRNGVDVVTHDQLSDSVPVGTICMWGGNEGNIPGKWRACVGGTYTGGAYLNAVGGRWGWWGAIPDFRGLYPRGANMVGGYSEGEVNPHIAGNRGQ…	ATGTCAACAAACACACTAAAACACATTAGTGATAAATCGGAATTCAAATCATTCGACCCTACTGGGTCGAATTTCCCGCCTGATATTACTAATGTTCAAGAAGCATTGGCCACTATTTCATTAATCGGCGTCACAGGTAATGTTCCTTCAGCCACAGAAACATCCCAAGGTATTATTCGTCTTGCAACCACACAAGAAGTAATGGATGGATTGGATGCTTATAGTGCGGTGACTCCAGCAACTTTAAAAGCCCGTTTAGATATTCCTACTCAGGCAACAGAAACTTATGTAGGTATCACCCGTTATGCTACTAACGCTGAAGCTATAGCAGGCACAGAGCCCCAGGCTGCAATCGTAGCAACCTCTTTGAAAGCGGTAATGGATTATACATTTGAGAAC…	Enterobacteria phage Bp7	Escherichia coli	508	LamB and OmpC
Q8LTU9	Tail fiber protein	MANVIKTVLTYQLDGSNRDFNIPFEYLARKFVVVTLIGVDRKILTINTDYRFATRTTISLTKAWGPTDGYMTIELRRVTSTTDRLVDFTDGSILRAYDLNVAQIQTMHVAEEARDLTTDTIGVNNDGHLDARGRRIMNLANAVDDRDAVSFGQLKIMNQNSWQARNETLQFRNETETFKNQVEDFKNESSINATNTKQWRDEIKDFRDEAKRFKNTADQYATSAGNSASAAHQSEINAENFATTSANSAHLAEQQADRAEREADKLENYNGLASAIDKIDGTNVYWKGNIHANGRLYMTTNDFDCGQYQQFFGGVTNRYSVMEWGDENGWLMYVQRREWTTAIGDNIQLVVNGQIITQGGAMTGQLKLQNGHVLQLESASDKAHYILSKDGNRNNWYIG…	ATGGCTAACGTAATTAAAACCGTTTTGACTTACCAGTTAGATGGCTCCAATCGTGATTTTAATATTCCGTTTGAATATCTAGCCCGTAAGTTCGTAGTGGTAACTCTTATTGGTGTAGACCGAAAGATCCTTACGATTAATACAGACTATCGTTTTGCTACACGTACTACTATTTCTCTGACAAAGGCTTGGGGTCCAACCGATGGCTACATGACTATCGAGTTACGTCGAGTAACCTCCACTACCGACCGATTGGTTGACTTTACGGATGGTTCAATCCTCCGTGCGTATGATCTTAACGTCGCTCAGATTCAAACGATGCACGTAGCGGAAGAGGCCCGTGACCTCACTACGGATACTATCGGTGTCAATAACGATGGTCACTTGGATGCTCGTGGT…	Bacteriophage T7	Escherichia coli	553	LPS
Q8LTX3	Tail fiber protein	MANVIKTVLTYQLDGSNRDFNIPFEYLARKFVVVTLIGVDRKILTINTDYRFATRTTISLTKAWGPADGYTTIELRRVTSTTDRLVDFTDGSILRAYDLNVAQIQTMHVAEEARDLTTDTIGVNNDGHLDARGRRIVNLANAVDDRDAVPFGQLKTMNQNSWQARNEALQFRNEAETFRNQAEGFKNESSINATNTKQWRDEIKDFRDEAKRFKNTADQYATSAGNSASAAHQSEVNAENSATASANSAHLAKQQADRAEREADKLENYNGLAGAIDKVDGTNVYWKGNIHANGRLYMTTNGFDCGQYQQFFGGVTNRYSVMEWGDENGWLMYVQRREWTTAIGSNIQLVVNGQIITQGGAMTGQLKLQNGHVLQLESASDKAHYILSKDGNRNNWYIG…	ATGGCTAACGTAATTAAAACCGTTTTGACTTACCAGTTAGATGGCTCCAATCGTGATTTTAATATCCCGTTTGAGTATCTAGCCCGTAAGTTCGTAGTGGTAACTCTTATTGGTGTAGACCGAAAGATCCTTACGATTAATACAGACTATCGCTTTGCTACACGTACTACTATCTCTCTGACAAAGGCTTGGGGTCCAGCCGATGGTTACACGACCATCGAGTTACGTCGAGTAACCTCCACTACCGACCGATTGGTTGACTTTACGGATGGTTCAATCCTCCGCGCGTATGACCTTAACGTCGCTCAGATTCAAACGATGCACGTAGCGGAAGAGGCCCGTGACCTCACTACGGATACTATCGGTGTCAATAACGATGGTCACTTGGATGCTCGTGGT…	Bacteriophage T7	Escherichia coli	553	LPS
Q8LTX2	Tail fiber protein	MANVIKTVLTYQLDGSNRDFNIPFEYLARKFVVVTLIGVDRKVLTINTDYRFATRTIISLTKAWGPADGYTTIELRRVTSTTDRLVDFTDGSILRAYDLNVAQIQTMHVAEEARDLTTDTIGVNNDGHLDARGRRIVNLANAVDDRDAVSFGQLKTMNQNSWQARNEALQFRNEAETFRNQAEGFKNEFSINATNTKQWCDEIKDFRDEAKRFKNTAGQYATSAGNSASAAHQSEVNAENSATASANSAHLAEQQADRAEREADKLENYNGLAGAIDKVDGTNVYWKGNIHANGRLYMTTNGFDCGQYQQFFGGVTNRYSVMEWGDENGWLMYVQRREWTTAIGGNIQLVVNGQIITQGGAMTGQLKLQNGHVLQLESASDKAHYILSKDGNRNNWYIG…	ATGGCTAACGTAATTAAAACCGTTTTGACTTACCAGTTAGATGGCTCCAATCGTGATTTTAATATCCCGTTTGAGTATTTAGCCCGTAAGTTCGTAGTGGTAACTCTTATTGGTGTAGACCGAAAGGTCCTTACGATTAATACAGACTATCGCTTTGCTACACGTACTATTATCTCTCTGACAAAGGCTTGGGGTCCAGCCGATGGCTACACGACCATCGAGTTACGTCGAGTAACCTCCACTACCGACCGATTGGTTGACTTTACGGATGGTTCAATCCTCCGCGCGTATGACCTTAACGTCGCTCAGATTCAAACGATGCACGTAGCGGAAGAGGCCCGTGACCTCACTACGGATACTATCGGTGTCAATAACGATGGTCACTTGGATGCTCGTGGT…	Bacteriophage T7	Escherichia coli	553	LPS
Q8LTU2	Tail fiber protein	MANVIKTVLTYQLDGSNRDFNIPFEYLARKFVVITLIGVDRKILTINTDYRFATRTTISLTKAWGPADGYTTIELRRVTSTTDRLVDFTDGSILRAYDLNVAQIQTMHVAEEARNLTTDTIGVNNDGHLDARGRRIVNLANAVDDRDAVSFGQLKIMNQNSWQARNETLQFRNEAETFKNQAEDFKNESSINATNTKQWYDEIKDFRDEAKRFKNTADQYATSAGNSASAAHQSEVNAENSATASANSAHLAEQQADRAKRETDKLENYNGLASAIDKIDGTNVYWKGNIHANGRLYMTTNGFDCGQYQQFFGGVTNRYSVMEWGDENGWLMYVQRREWTTAIGDNIQLVVNGQIITQGGAMTGQLKLQNGHVLQLESAFDKAHYILSKDGNRNNWYIG…	ATGGCTAACGTAATTAAAACCGTTTTGACTTACCAGTTAGATGGCTCCAATCGTGATTTTAATATTCCGTTTGAATATCTAGCCCGTAAGTTCGTAGTGATAACTCTTATTGGTGTAGACCGAAAGATCCTTACGATTAATACAGACTATCGTTTTGCTACACGTACTACTATTTCTCTGACAAAGGCTTGGGGTCCAGCCGATGGCTACACAACCATCGAGTTACGTCGAGTAACCTCCACTACCGACCGATTGGTTGACTTTACGGATGGTTCAATTCTCCGCGCATATGACCTTAACGTCGCTCAGATTCAAACGATGCATGTAGCAGAAGAGGCCCGTAATCTCACTACGGATACTATCGGTGTCAATAACGATGGTCACTTGGATGCTCGTGGT…	Bacteriophage T7	Escherichia coli	553	LPS
Q8LTX0	Tail fiber protein	MANVIKTVLTYQLDGSNRDFNIPFEYLARKFVVVTLIGVDRKVLTINTDYRFATRTTISLTKAWGPADGYTTIELRRVTSTTDRLVDFTDGSILRAYDLNVAQIQTMHVAEEARDLTTDTIGVNNDGHLDARGRRIVNLANAVDDRDAVPFGQLKTMNQNSWQARNEALQFRNEAETFRNQAEGFKNESSTNATNTKQWRDETKGFRDEVKRFKNTADQYATSAGNSASAAHQFEVNAENSATASANSAHLAEQQADRAEREADKLENYNGLAGAIDKVDGTNVYWKGNIHANGRLYMTTNGFDCGQYQQFFGGVVNRYSVMEWGDENGWLMYVQRREWTTAIGSNIQLVVNGQIITQGGAMTGQLKLQNGHVLQLESASDKAHYILSKDGNRNNWYIG…	ATGGCTAACGTAATTAAAACCGTTTTGACTTACCAGTTAGATGGCTCCAATCGTGATTTTAATATTCCGTTTGAGTATCTAGCCCGTAAGTTCGTAGTGGTAACTCTTATTGGTGTAGACCGAAAGGTCCTTACGATTAATACAGACTATCGCTTTGCTACACGTACTACTATCTCTCTGACAAAGGCTTGGGGTCCAGCCGATGGCTACACGACCATCGAGTTACGTCGAGTAACCTCCACTACCGATCGATTGGTTGACTTTACGGATGGTTCAATCCTCCGCGCGTATGACCTTAACGTCGCTCAGATTCAAACGATGCACGTAGCGGAAGAGGCCCGTGACCTCACTACGGATACTATCGGTGTCAATAACGATGGTCACTTGGATGCTCGTGGT…	Bacteriophage T7	Escherichia coli	553	LPS
D1LVG3	Tail fiber protein	MANVIKTVLTYQLDGSNRDFNIPFEYLARKFVVVTLIGVDRKVLTINTDYRFATRTTISLTKAWGPADGYTTIELRRVTSTTDRLVDFTDGSILRAYDLNVAQIQTMHVAEEARDLTKDTIGVNNDGHLDARGRRIVNLANAVDDRDAVPFGQLKTMNQNSWQARNEALQFRNEAETFRNQAEGFKNESSTNATNTKQWRDETKGFRDEAKRFKNTAGQYATSAGNSASAAHQSEVNAENSATASANSAHLAEQQADRAEREADKLENYNGLAGAIDKVDGTNVYWKGNIHANGRLYMTTNGFDCGQYQQFFGGVTNRYSVMEWGDENGWLMYVQRREWTTAIGGNIQLVVNGQIITQGGAMTGQLKLQNGHVLQLESASDKAHYILSKDGNRNNWYIG…	ATGGCTAACGTAATTAAAACCGTTTTGACTTACCAGTTAGATGGCTCCAATCGTGATTTTAATATCCCGTTTGAGTATCTAGCCCGTAAGTTCGTAGTGGTAACTCTTATTGGTGTAGACCGAAAGGTCCTTACGATTAATACAGACTATCGCTTTGCTACACGTACTACTATCTCTCTGACAAAGGCTTGGGGTCCAGCCGATGGCTACACGACCATCGAGTTACGTCGAGTAACCTCCACTACCGACCGATTGGTTGACTTTACGGATGGTTCAATCCTCCGCGCGTATGACCTTAACGTCGCTCAGATTCAAACGATGCACGTAGCGGAAGAGGCCCGTGACCTCACTAAGGATACTATCGGTGTCAATAACGATGGTCACTTGGATGCTCGTGGT…	Bacteriophage T7	Escherichia coli	553	LPS
Q8LTU6	Tail fiber protein	MANVIKTVLTYQLDGSNRDFNIPFEYLARKFVVVTLIGVDRKILTINTDYRFATRTTISLTKAWGPADGYTTIELRRVTSTTDRLVDFTDGSILRAYDLNVAQIQTMHVAEEARNLTTDTIGVNNDGHLDARGRRIVNLANAVDDRDVVPFGQLKTMNQNSWQARNETLQFRNEAETFRNQAESFKDESSTNVTNTKQWRDEIKNFRDEAKRFKNMADQYATSAENSASTAHQSEVNAENSATASANSAHLAEQQADRAEREADKLENYNGLASAIDKIDGTNVYWKGNIHANGRFYMTTNGFDCGQYQQFFGGVTNRYSVMEWGDENGWLMYVQRREWTTAIGDNIQLVVNGQIITQGGAMTGQLKLQNGHVLQLESASDKAHYILSKDGNRNNWYIG…	ATGGCTAACGTAATTAAAACCGTTTTGACTTACCAGTTAGATGGCTCCAATCGTGATTTTAATATCCCGTTTGAATATCTAGCCCGTAAGTTCGTAGTGGTAACTCTTATTGGTGTAGACCGAAAGATCCTTACGATTAATACAGACTATCGTTTTGCTACACGTACTACTATCTCTCTGACAAAAGCTTGGGGTCCAGCCGATGGCTACACGACCATCGAGTTACGTCGAGTAACTTCCACTACCGACCGATTGGTTGACTTTACGGATGGTTCAATTCTCCGCGCGTATGATCTTAACGTTGCTCAGATTCAAACGATGCACGTAGCAGAAGAGGCTCGTAATCTCACTACGGACACTATCGGTGTCAATAACGATGGTCACTTGGATGCTCGTGGT…	Bacteriophage T7	Escherichia coli	553	LPS
Q8LTX4	Tail fiber protein	MANVIKTVLTYQLDGSNRDFNIPFEYLTRKFVVVTLIGVDRKILTINTDYRFATRTIISLTKAWGPADGYTTIELRRVTSTTDRLVDFTDGSILRAYDLNVAQIQTMHVAEEARDLTTDTIGVNNDGHLDARGRRIVNLANAVDDRDAVPFGQLKTMNQNSWQARNEALQFRNEAETFRNQAEGFKNESSINATNTKQWRDEIKDFRDEAKRFKNTADQYATSARNSASAAHQSEVNAENSATASANSAHLAKQQADRAEREADKLENYNGLAGAIDKVDGTNVYWKGNIHANGRLYMTTNGFDCGQYQQFFGGVTNRYSVMEWGDENGWLMYVQRREWTTAIGDNIQLVVNGQVITQGGAMTGQLKLQNGHVLQLESASDKAHYILSKDGNRNNWYIG…	ATGGCTAACGTAATTAAAACCGTTTTGACTTACCAGTTAGATGGCTCCAATCGTGATTTTAATATCCCGTTTGAGTATCTAACCCGTAAGTTCGTAGTGGTAACTCTTATTGGTGTAGACCGAAAGATCCTTACGATTAATACAGACTATCGCTTTGCTACACGTACTATTATCTCTCTGACAAAGGCTTGGGGTCCAGCCGATGGCTACACGACCATCGAGTTACGTCGAGTAACCTCCACTACCGACCGATTGGTTGACTTTACGGATGGTTCAATCCTCCGCGCGTATGACCTTAACGTCGCTCAGATTCAAACGATGCACGTAGCGGAAGAGGCCCGTGACCTCACTACGGATACTATCGGTGTCAATAACGATGGTCACTTGGATGCTCGTGGT…	Bacteriophage T7	Escherichia coli	553	LPS
Q8LTU4	Tail fiber protein	MANVIKTVLTYQLDGSNRDFNIPFEYLARKFVVVTLIGVDRKILTINTDYRFATRTTISLTKAWGPADGYMTIELRRVTSTTDRLVDFTDGSILRAYDLNVAQIQTMHVAEEARNLTTDTIGVNNDGHLDARGRRIVNLANAVDDRDAVSFGQLKTMNQNSWQARNETLQFRNEAETFRNQAEGFKDESSINATNTKQWRDEIKDFRDEAKRFKNTADQYATSAGNFASAAHQSEVNAENSATASANSAHLAEQQADRAKRETDKLENYNGLASAIDKIDGTNVYWKGNIHANGRLYMTTNDFDCGQYQQFFGGVTNRYSVMEWGDENGWLMYVQRREWTTAIGDNIQLVVNGQIITQGGAMTGQLKLQNGHVLQLESASDKAHYILSKDGNRNNWYIG…	ATGGCTAACGTAATTAAAACCGTTTTGACTTATCAGTTAGATGGCTCCAATCGTGATTTTAATATTCCGTTTGAATATCTAGCCCGTAAGTTCGTAGTGGTAACTCTTATTGGTGTAGACCGAAAGATTCTTACGATTAATACAGACTATCGTTTTGCTACACGTACTACTATTTCTCTGACAAAGGCTTGGGGTCCAGCCGATGGCTACATGACCATCGAGTTACGTCGAGTAACTTCCACTACCGACCGATTGGTTGACTTTACGGATGGTTCAATCCTCCGCGCATATGATCTTAACGTTGCTCAAATTCAAACGATGCACGTAGCGGAAGAGGCCCGTAATCTCACTACGGATACTATCGGTGTCAATAACGATGGTCATTTGGATGCTCGTGGT…	Bacteriophage T7	Escherichia coli	553	LPS
Q8LTW7	Tail fiber protein	MANVIKTVLTYQLDGSNRDFNIPFEYLARKFVVVTLIGVDRKILTINTDYRFATRTTISLTKAWGPADGYTTIELRRVTSTTDRLVDFTDGSILRAYDLNVAQIQTMHVAEEARDLTTDTIGVNNDGHLDARGRRIVNLANAVDDRDAVPFGQLKTMNQNSWQARNETLQFRNEAETFRNQAEGFKNESSTNATNTKQWRDEIKDFRDEAKRFKNTADQYATSAGNSASAVHQSEVNAENSATASANSAHLAKQQADRAEREADKLENYNGLAGAIDKVDGTNVYWKGNIHANGRLYMTTNGFDCGQYQQFFGGVTNRYSVMEWGDENGWLMYVQRREWTTAIGGNIQLVVNGQIITQGGAMTGQLKLQNGHVLQLESASDKAHYILSKDGNRNNWYIG…	ATGGCTAACGTAATTAAAACCGTTTTGACTTATCAGTTAGATGGCTCCAATCGTGATTTTAATATCCCGTTTGAGTATCTAGCTCGTAAGTTCGTAGTGGTAACTCTTATTGGTGTAGACCGAAAGATCCTTACGATTAATACAGACTATCGCTTTGCTACACGTACTACTATCTCTCTGACAAAGGCTTGGGGTCCAGCCGATGGTTACACGACCATCGAGTTACGTCGAGTAACCTCCACTACCGACCGATTGGTTGACTTTACGGATGGTTCAATCCTCCGCGCGTATGACCTTAACGTCGCTCAGATTCAAACGATGCACGTAGCGGAAGAGGCCCGTGACCTCACTACGGATACTATCGGTGTCAATAACGATGGTCACTTGGATGCTCGTGGT…	Bacteriophage T7	Escherichia coli	553	LPS
Q6WYH2	Gene 17	MANVIKTVLTYQLDGSNRDFNIPFEYLARKFVVVTLIGVDRKVLTINTDYRFVTRTTISLTKAWGPADGYTTIELRRVTSTTDRLVDFTDGSILRAYDLNVAQIQTMHVAEEARDLTTDTIGVNNDGHLDARGRRIVNLANAVDDRDVVPFGQLKTMNQNSWQARNEALQFRNEAETFRNQAEGFKNESSTNATNTKQWRDETKGFRDEAKWFKNTAGQYATSAGNSASAAHQFEVNAENSATASANSAHLAEQQADRAEREADKLENYNELAGAIDKVDGTNVYWKGNIHANGRLYMTTNGFDCGQYQQFFGGVTNRYSVMEWGDENGWLMYVQRREWTTAIGGNIQLVVNGQIITQGGAMTGQLKLQNGHVLQLESASDKAHYILSKDGNRNNWYIG…	ATGGCTAACGTAATTAAAACCGTTTTGACTTACCAGTTAGATGGCTCCAATCGTGATTTTAATATCCCGTTTGAGTATCTAGCCCGTAAGTTCGTAGTGGTAACTCTTATTGGTGTAGACCGAAAGGTCCTTACGATTAATACAGACTATCGCTTTGTTACACGTACTACTATCTCTCTGACAAAGGCTTGGGGTCCAGCCGATGGTTACACGACCATCGAGTTACGTCGAGTAACCTCCACTACCGATCGATTGGTTGACTTTACGGATGGTTCAATCCTCCGCGCGTATGACCTTAACGTCGCTCAGATTCAAACGATGCACGTAGCGGAAGAGGCCCGTGACCTCACTACGGATACTATCGGTGTCAATAACGATGGTCACTTGGATGCTCGTGGT…	Bacteriophage T7	Escherichia coli	553	LPS
A0A0B4U8H4	Gp37	MATLKQIQFKRSKIAGTRPAASVLAEGELAINLKDRTIFTKDDSGNIIDLGFAKGGQVDGNVTINGLLRLNGDYVQTGGMTVNGPIGSTDGVTAKIFRSTQGSFYARATNDTSNAHLWFENADGTERGVIYARPQTTTDGEIRLRVRQGTGSTANSEFYFRSINGGEFQANRILASDSLVTKRIAVDTVIHDAKAFGQYDSHSLVNYVYPGTGETNGVNYLRKVRAKSGGTIYHEIVTAQTGLADEVSWWSGDTPVFKLYGIRDDGRMIIRNSLALGTFTTNFPSSDYGNVGVMGDKYLVLGDTVTGLSYKKTGVFDLVGGGYSVASITPDSFRSTRKGIFGRSEDQGATWIMPGTNAALLSVQTQADNNNAGDGQTHIGYNAGGKMNHYFRGTGQMNI…	ATGGCTACTTTAAAACAAATACAATTTAAAAGAAGCAAAATCGCAGGAACACGTCCTGCTGCTTCAGTATTAGCCGAAGGTGAATTGGCTATAAACTTAAAAGATAGAACAATTTTTACTAAAGATGATTCAGGAAATATCATCGATCTAGGTTTTGCTAAAGGCGGGCAAGTTGATGGCAACGTTACTATTAACGGACTTTTGAGATTAAATGGCGATTATGTACAAACAGGTGGAATGACTGTAAACGGACCCATTGGTTCTACTGATGGCGTCACTGCAAAAATTTTCAGATCTACACAGGGTTCATTTTATGCAAGAGCAACAAACGATACTTCAAATGCCCATTTATGGTTTGAAAATGCCGATGGCACTGAACGTGGCGTTATATATGCTCGC…	Bacteriophage T4	Escherichia coli	1026	LPS core
A0A0B4U8H4	Gp37	MATLKQIQFKRSKIAGTRPAASVLAEGELAINLKDRTIFTKDDSGNIIDLGFAKGGQVDGNVTINGLLRLNGDYVQTGGMTVNGPIGSTDGVTAKIFRSTQGSFYARATNDTSNAHLWFENADGTERGVIYARPQTTTDGEIRLRVRQGTGSTANSEFYFRSINGGEFQANRILASDSLVTKRIAVDTVIHDAKAFGQYDSHSLVNYVYPGTGETNGVNYLRKVRAKSGGTIYHEIVTAQTGLADEVSWWSGDTPVFKLYGIRDDGRMIIRNSLALGTFTTNFPSSDYGNVGVMGDKYLVLGDTVTGLSYKKTGVFDLVGGGYSVASITPDSFRSTRKGIFGRSEDQGATWIMPGTNAALLSVQTQADNNNAGDGQTHIGYNAGGKMNHYFRGTGQMNI…	ATGGCTACTTTAAAACAAATACAATTTAAAAGAAGCAAAATCGCAGGAACACGTCCTGCTGCTTCAGTATTAGCCGAAGGTGAATTGGCTATAAACTTAAAAGATAGAACAATTTTTACTAAAGATGATTCAGGAAATATCATCGATCTAGGTTTTGCTAAAGGCGGGCAAGTTGATGGCAACGTTACTATTAACGGACTTTTGAGATTAAATGGCGATTATGTACAAACAGGTGGAATGACTGTAAACGGACCCATTGGTTCTACTGATGGCGTCACTGCAAAAATTTTCAGATCTACACAGGGTTCATTTTATGCAAGAGCAACAAACGATACTTCAAATGCCCATTTATGGTTTGAAAATGCCGATGGCACTGAACGTGGCGTTATATATGCTCGC…	Bacteriophage T4	Escherichia coli	1026	OmpC
Q8LTV0	Tail fiber protein	MANVIKTVLTYQLDGSNRDFNIPFEYLARKFVVVTLIGVDRKILTINTDYRFATRTTISLTKAWGPADGYMTIELRRVTSTTDRLVDFTDGSILRAYDLNVAQIQTMHVAEEARNLTTDTIGVNNDGHLDARGRRIVNLANAVDDRDVVPFGQLKTMNQNSWQARNETLQFRNEAETFRNQAEDFKDESSINATNTKQWRDEIKDFRDEAKRFKNTADQYATSAGNSASAAYQSEVNAENSAIVSANSAHLAEQQADRAEREADKLKNYNGLASAIDKIDGTNVYWKGNIHANGRLYMTTNDFDCGQYQQFFGGVTNRYSVMEWGDENGWLMYVQRREWTTAIGDNIQLVVNGQIITQGGAMTGQLKLQNGHVLQLESAFDKAHYILSKDGNRNNWYIG…	ATGGCTAACGTAATTAAAACCGTTTTGACTTACCAGTTAGATGGCTCCAATCGTGATTTTAATATCCCGTTTGAATATCTAGCCCGTAAGTTCGTAGTGGTAACTCTTATTGGTGTAGACCGAAAGATCCTTACGATTAATACAGACTATCGTTTTGCTACACGTACTACTATTTCTCTGACAAAGGCTTGGGGTCCAGCCGATGGCTACATGACTATCGAGTTACGTCGAGTAACCTCCACTACCGACCGATTGGTTGACTTTACGGATGGTTCAATCCTCCGCGCATATGACCTTAACGTCGCTCAAATTCAAACGATGCACGTAGCGGAAGAGGCCCGTAATCTCACTACGGACACTATCGGTGTCAATAACGATGGTCACTTGGATGCTCGTGGT…	Bacteriophage T7	Escherichia coli	553	LPS
Q6WY69	Gene 17	MANVIKTVLTYQLDGSNRDFNIPFEYLARKFVVVTLIGVDRKVLTINTDYRFATRTTISLTKAWGPADGYTTIELRRVTSTTDRLVDFTDGSILRAYDLNVAQIQTMHVAEEARDLTTDTIGVNNDGHLDARGRRIVNLANAVNDRDAVPFGQLKTMNQNSWQARNEALQFRNEAETFRNQAKGFKNEFSTNATNTKQWRDETKGFRDEAKRFKNTAGQYATSAGNSASAAHQSEVNAENSATASANSAHLAEQQADRAEREADKLENYNELAGAIDKVDGTNVYWKGNIHANGRLYMTTNGFDCGQYQQFFGGVTNRYSVMEWGDENGWLMYVQRREWTTAIGGNIQLVVNGQIITQGGAMTGQLKLQNGHVLQLESASDKAHYILSKDGNRNNWYIG…	ATGGCTAACGTAATTAAAACCGTTTTGACTTACCAGTTAGATGGCTCCAATCGTGATTTTAATATCCCGTTTGAGTATCTAGCCCGTAAGTTCGTAGTGGTAACTCTTATTGGTGTAGACCGAAAGGTCCTTACGATTAATACAGACTATCGTTTTGCTACACGTACTACTATCTCTCTGACAAAGGCTTGGGGTCCAGCCGATGGCTACACGACCATCGAGTTACGTCGAGTAACCTCCACTACCGACCGATTGGTTGACTTTACGGATGGTTCAATCCTCCGCGCGTATGACCTTAACGTCGCTCAGATTCAAACGATGCACGTAGCGGAAGAGGCCCGTGACCTCACTACGGATACTATCGGTGTCAATAACGATGGTCACTTGGATGCTCGTGGT…	Bacteriophage T7	Escherichia coli	553	LPS
Q8LTY0	Tail fiber protein	MANVIKTVLTYQLDGSNRDFNIPFEYLARKFVVVTLIGVDRKILTINTDYRFATRTTISLTKAWGPADGYMTIELRRVTSTTDRLVDFTDGSILRAYDLNVAQIQTMHVAEEARNLTTDTIGVNNDGHLDARGRRIVNLANAMDDRDVVPFGQLKTMNQNSWQARNETLQFRNEAETFRNQAEGFKNESSINATNTKQWRDEIKDFRDEAKRFKNTTDQYATSAGNSASAAHQSEVNAENSATVSANSAHLAEQQADRAKREADKLKNYNGLANTIDKIDGTNVYWKGNIHANGRFYMTTNGFDCGQYQQFFGGVTNRYSVMEWGDENGWLMYVQRREWTTAIGDNIQLVVNGQIITQGGAMTGQLKLQNGHVLQLESASDKAHYILSKDGNRNNWYIG…	ATGGCTAACGTAATTAAAACCGTTTTGACTTACCAGTTAGATGGTTCCAATCGTGATTTTAATATCCCGTTTGAATATCTAGCTCGTAAGTTCGTAGTGGTAACTCTTATTGGTGTAGACCGAAAGATCCTTACGATTAATACAGACTATCGTTTTGCTACACGTACTACTATTTCTCTGACAAAGGCTTGGGGTCCAGCCGATGGCTACATGACCATCGAGTTACGTCGAGTAACCTCCACTACCGACCGATTGGTTGACTTTACGGATGGTTCAATCCTCCGCGCATATGACCTTAACGTCGCTCAGATTCAAACGATGCACGTAGCGGAAGAGGCCCGTAATCTCACTACGGATACTATCGGTGTCAATAACGATGGTCACTTGGATGCTCGTGGT…	Bacteriophage T7	Escherichia coli	553	LPS
Q8LTU5	Tail fiber protein	MANVIKTVLTYQLDGSNRDFNIPFEYLARKFIVVTLIGVDRKILTINTDYRFATRTTISLTKAWGPTDGYMTIELRRVTSTTDRLVDFTDGSILRAYDLNVAQIQTMHVAEEARDLTTDTIGVNNDGHLDARGRRIVNLANAVDDRDVVPFGQLKTMNQNSWQARNETLQFRNEAETFRNQAEGFKDESSTNATNTKQWRDEIKDFRDEAKRFKNTADQYATSAGNSASAAHQSEVNAENSATASANSAHLAEQQADRAEREADKLENYNGLASAIDKIDGTNVYWKGNIHANGRLYMTTNGFDCGQYQQFFGGVTNRYSVMEWGDENGWLMYVQRREWTTAIGDNIQLVVNGQIITQGGAMTGQLKLQNGHVLQLESASDKAHYILSKDGNRNNWYIG…	ATGGCTAACGTAATTAAAACCGTTTTGACTTACCAGTTAGATGGCTCCAATCGTGATTTTAATATTCCATTTGAGTATCTAGCCCGTAAGTTCATAGTGGTAACTCTTATTGGTGTAGACCGAAAGATTCTTACGATTAATACAGACTATCGTTTTGCTACACGTACTACTATTTCTCTGACAAAGGCTTGGGGTCCAACCGATGGCTACATGACTATCGAGTTACGTCGAGTAACCTCCACTACCGACCGATTGGTTGACTTTACGGATGGTTCAATCCTCCGTGCATATGATCTTAACGTCGCTCAGATTCAAACGATGCACGTAGCGGAAGAGGCCCGTGATCTCACTACAGATACTATCGGTGTCAATAACGATGGTCACTTGGATGCTCGTGGT…	Bacteriophage T7	Escherichia coli	553	LPS
D4ZA51	Tail fiber protein	MAEIKRKFRAEDGLDAGGDKIINVALADRAVGTDGVNVDYLIQENTVQQYDPTRGYLKDFVIIYDNRFWAAINDIPKPAGVFNSVRWRALRTDANWTTVSSGPYQLKSGESISVDTAAGNDITFTLPSTPIDGDTIVLQDIGGKPGVNQVLITAPVQSIVNFRGQQVRSVLMTHPKSQIVLIFSNRLWQMYVADYSREAVVVTPASLYQAQSNDFIVRRFTSASAINIKLPRFANHGDIINFVDLDKLNPLYHTIVTTYDETTSVQEVGTHSIEGRTSIDGFLMFDDNEKLWRLFDGDSKARLRIITTNSNIRPNEEVMVFGANNGTTQTIELQLPTDISVGDTVKISMNYMRKGQTVKIKAAGEDKIASSVQLLQFPKRSEYPPEAEWVTVQELVFNG…	ATGGCCGAGATTAAAAGAAAGTTCAGAGCAGAAGATGGTCTGGACGCAGGTGGCGATAAAATAATCAACGTAGCTTTAGCTGATCGTGCCGTAGGAACTGACGGTGTTAACGTTGATTACTTAATTCAAGAAAACACAGTTCAACAATACGATCCAACTCGTGGATATTTAAAAGATTTTGTAATCATTTATGATAACCGCTTTTGGGCTGCTATAAATGATATTCCAAAACCAGCAGGAGTTTTTAATAGCGTACGCTGGAGAGCGTTACGTACTGATGCAAACTGGACAACTGTTTCATCAGGACCTTATCAATTAAAATCGGGTGAATCAATTTCAGTTGATACTGCAGCTGGTAATGACATTACATTTACTTTACCATCTACCCCAATTGACGGT…	Bacteriophage AR1	Escherichia coli	1289	OmpC
D4ZA54	Long tail fiber distal subunit	MATLKQIQFKRSKTAGQRPAASVLAEGELAINLKDRVLFTKDDQGNIIDLGFAKGGSIDGNVIHKGNYNQTGDYTLNGTFTQTGNFNLTGIARVTRDIIAAGQIMTEGGELITKSSGTAHVRFHDSADRERGIIFSPANDGLTTQVVNIRVQDYKASSESTFAFNGNGLFSSPEVFGWKSVSTPVIYTNKVITNKKVKDDYDIYSMADNVPLSEITTAINHLRVMRNAVGSGIFHEVKDNDGITWYSGDGLDAYLWSFTWSGGIKSSHSISIGLTPGPKDYSILGPSSIALGDNDTGFKWHQDGYYFSVNNGTKTFLFSPSETTSLRKFVAGYSTNGTDLTTPPTENYALATVVTYHDNNAFGDGQTLLGYYQGGNYHHYFRGKGTTNINTHGGLLVTP…	ATGGCTACTTTAAAACAAATACAATTTAAAAGAAGCAAAACGGCAGGTCAACGTCCAGCTGCTTCAGTATTAGCCGAAGGTGAATTGGCTATAAACTTAAAAGATCGTGTACTTTTTACTAAAGATGATCAAGGAAATATTATTGACTTAGGTTTTGCTAAAGGCGGTAGTATTGACGGGAATGTTATTCATAAAGGCAATTATAACCAAACTGGTGATTATACTTTAAACGGTACATTCACCCAGACTGGTAATTTTAATTTAACTGGTATTGCTCGAGTAACTCGCGATATTATTGCCGCTGGGCAGATTATGACTGAAGGCGGAGAACTTATTACAAAAAGTTCAGGAACGGCACACGTTCGTTTTCATGATTCCGCCGACCGTGAACGCGGTATT…	Bacteriophage AR1	Escherichia coli	1103	OmpC
D9IET3	Long tail fiber proximal subunit	MAEIKRKFRAEDGLDAGGDKIINVALADRTVGTDGVNVDYLIQENTVQQYDPTRGYLKDFVIIYDNRFWAAINDIPKPAGAFNSGRWRALRTDANWITVSSGSYQLKSGEAISVNTAAGNDITFTLPSSPIDGDTIVLQDIGGKPGVNQVLIVAPVQSIVNFRGEQVRSVLMTHPKSQLVLIFSNRLWQMYVADYSREAIVVTPANTYQAQSNDFIVRRFTSAAPINVKLPRFANHGDIINFVDLDKLNPLYHTIVTTYDETTSVQEVGTHSIEGRTSIDGFLMFDDNEKLWRLFDGDSKARLRIITTNSNIRPNEEVMVFGANNGTTQTIELKLPTNISVGDTVKISMNYMRKGQTVKIKAADEDKIASSVQLLQFPKRSEYPPEAEWVTVQELVFNG…	ATGGCCGAGATTAAAAGAAAGTTCAGAGCAGAAGATGGTCTGGACGCAGGTGGTGATAAAATAATCAACGTAGCTTTAGCTGATCGTACCGTAGGAACTGACGGTGTTAACGTTGATTACTTAATTCAAGAAAACACAGTTCAACAGTATGATCCAACTCGTGGATATTTAAAAGATTTTGTAATCATTTATGATAACCGCTTTTGGGCTGCTATAAATGATATTCCAAAACCAGCAGGAGCTTTTAATAGCGGACGCTGGAGAGCATTACGTACCGATGCTAACTGGATTACGGTTTCATCTGGTTCATATCAATTAAAATCTGGTGAAGCAATTTCGGTTAACACCGCAGCTGGAAATGACATCACGTTTACTTTACCATCTTCTCCAATTGATGGT…	Enterobacteria phage T4T	Escherichia coli	1289	LPS core
D9IET3	Long tail fiber proximal subunit	MAEIKRKFRAEDGLDAGGDKIINVALADRTVGTDGVNVDYLIQENTVQQYDPTRGYLKDFVIIYDNRFWAAINDIPKPAGAFNSGRWRALRTDANWITVSSGSYQLKSGEAISVNTAAGNDITFTLPSSPIDGDTIVLQDIGGKPGVNQVLIVAPVQSIVNFRGEQVRSVLMTHPKSQLVLIFSNRLWQMYVADYSREAIVVTPANTYQAQSNDFIVRRFTSAAPINVKLPRFANHGDIINFVDLDKLNPLYHTIVTTYDETTSVQEVGTHSIEGRTSIDGFLMFDDNEKLWRLFDGDSKARLRIITTNSNIRPNEEVMVFGANNGTTQTIELKLPTNISVGDTVKISMNYMRKGQTVKIKAADEDKIASSVQLLQFPKRSEYPPEAEWVTVQELVFNG…	ATGGCCGAGATTAAAAGAAAGTTCAGAGCAGAAGATGGTCTGGACGCAGGTGGTGATAAAATAATCAACGTAGCTTTAGCTGATCGTACCGTAGGAACTGACGGTGTTAACGTTGATTACTTAATTCAAGAAAACACAGTTCAACAGTATGATCCAACTCGTGGATATTTAAAAGATTTTGTAATCATTTATGATAACCGCTTTTGGGCTGCTATAAATGATATTCCAAAACCAGCAGGAGCTTTTAATAGCGGACGCTGGAGAGCATTACGTACCGATGCTAACTGGATTACGGTTTCATCTGGTTCATATCAATTAAAATCTGGTGAAGCAATTTCGGTTAACACCGCAGCTGGAAATGACATCACGTTTACTTTACCATCTTCTCCAATTGATGGT…	Enterobacteria phage T4T	Escherichia coli	1289	OmpC
D9IET6	Long tail fiber distal subunit	MATLKQIQFKRSKIAGTRPAASVLAEGELAINLKDRTIFTKDDSGNIIDLGFAKGGQVDGNVTINGLLRLNGDYVQTGGMTVNGPIGSTDGVTAKIFRSTQGSFYARATNDTSNAHLWFENADGTERGVIYARPQTTTDGEIRLRVRQGTGSTANSEFYFRSINGGEFQANRILASDSLVTKRIAVDTVIHDAKAFGQYDSHSLVNYVYPGTGETNGVNYLRKVRAKSGGTIYHEIVTAQTGLADEVSWWSGDTPVFKLYGIRDDGRMIIRNSLALGTFTTNFPSSDYGNVGVMGDKYLVLGDTVTGLSYKKTGVFDLVGGGYSVASITPDSFRSTRKGIFGRSEDQGATWIMPGTNAALLSVQTQADNNNAGDGQTHIGYNAGGKMNHYFRGTGQMNI…	ATGGCTACTTTAAAACAAATACAATTTAAAAGAAGCAAAATCGCAGGAACACGTCCTGCTGCTTCAGTATTAGCCGAAGGTGAATTGGCTATAAACTTAAAAGATAGAACAATTTTTACTAAAGATGATTCAGGAAATATCATCGATCTAGGTTTTGCTAAAGGCGGGCAAGTTGATGGCAACGTTACTATTAACGGACTTTTGAGATTAAATGGCGATTATGTACAAACAGGTGGAATGACTGTAAACGGACCCATTGGTTCTACTGATGGCGTCACTGCAAAAATTTTCAGATCTACACAGGGTTCATTTTATGCAAGAGCAACAAACGATACTTCAAATGCCCATTTATGGTTTGAAAATGCCGATGGCACTGAACGTGGCGTTATATATGCTCGC…	Enterobacteria phage T4T	Escherichia coli	1026	LPS core
D9IET6	Long tail fiber distal subunit	MATLKQIQFKRSKIAGTRPAASVLAEGELAINLKDRTIFTKDDSGNIIDLGFAKGGQVDGNVTINGLLRLNGDYVQTGGMTVNGPIGSTDGVTAKIFRSTQGSFYARATNDTSNAHLWFENADGTERGVIYARPQTTTDGEIRLRVRQGTGSTANSEFYFRSINGGEFQANRILASDSLVTKRIAVDTVIHDAKAFGQYDSHSLVNYVYPGTGETNGVNYLRKVRAKSGGTIYHEIVTAQTGLADEVSWWSGDTPVFKLYGIRDDGRMIIRNSLALGTFTTNFPSSDYGNVGVMGDKYLVLGDTVTGLSYKKTGVFDLVGGGYSVASITPDSFRSTRKGIFGRSEDQGATWIMPGTNAALLSVQTQADNNNAGDGQTHIGYNAGGKMNHYFRGTGQMNI…	ATGGCTACTTTAAAACAAATACAATTTAAAAGAAGCAAAATCGCAGGAACACGTCCTGCTGCTTCAGTATTAGCCGAAGGTGAATTGGCTATAAACTTAAAAGATAGAACAATTTTTACTAAAGATGATTCAGGAAATATCATCGATCTAGGTTTTGCTAAAGGCGGGCAAGTTGATGGCAACGTTACTATTAACGGACTTTTGAGATTAAATGGCGATTATGTACAAACAGGTGGAATGACTGTAAACGGACCCATTGGTTCTACTGATGGCGTCACTGCAAAAATTTTCAGATCTACACAGGGTTCATTTTATGCAAGAGCAACAAACGATACTTCAAATGCCCATTTATGGTTTGAAAATGCCGATGGCACTGAACGTGGCGTTATATATGCTCGC…	Enterobacteria phage T4T	Escherichia coli	1026	OmpC
Q6WY17	Gene 17	MANVIKTVLTYQLDGSNRDFNIPFEYLARKFVVVTLIGVDRKVLTINTDYRFATRTTISLTKAWGPADGYTTIELRRVTSTTDRLVDFTDGSILRAYDLNVAQIQTMHVAEEARDLTTDTIGVNNDGHLDARGRRIVNLANAVNDRDAVPFGQLKTMNQNSWQARNEALQFRNEAETFRNQAKGFKNEFSTNATNTKQWRDETKGFRDEAKRFKNTAGQYATSAGNSASAAHQSEVNAENSATASANSAHLAEQQADRAEREADKLENYNELAGAIDKVDGTNVYWKGNIHANGRLYMTTNCFDCGQYQQFFGGVTNRYSVMEWGDENGWLMYVQRREWTTAIGGNIQLVVNGQIITQGGAMTGQLKLQNGHVLQLESASDKAHYILSKDGNRNNWYIG…	ATGGCTAACGTAATTAAAACCGTTTTGACTTACCAGTTAGATGGCTCCAATCGTGATTTTAATATCCCGTTTGAGTATCTAGCCCGTAAGTTCGTAGTGGTAACTCTTATTGGTGTAGACCGAAAGGTCCTTACGATTAATACAGACTATCGTTTTGCTACACGTACTACTATCTCTCTGACAAAGGCTTGGGGTCCAGCCGATGGCTACACGACCATCGAGTTACGTCGAGTAACCTCCACTACCGACCGATTGGTTGACTTTACGGATGGTTCAATCCTCCGCGCGTATGACCTTAACGTCGCTCAGATTCAAACGATGCACGTAGCGGAAGAGGCCCGTGACCTCACTACGGATACTATCGGTGTCAATAACGATGGTCACTTGGATGCTCGTGGT…	Bacteriophage T7	Escherichia coli	553	LPS
Q8LTX6	Tail fiber protein	MANVIKTVLTYQLDGSNRDFNIPFEYLARKFVVVTLIGVDRKVLTINTDYRFATRTTISLTKAWGPADGYTTIELRRVTSTTDRLVDFTDGSILRAYDLNVAQIQTMHVAEEARDLTTDTIGVNNDGHLDARGRRIVNLANAVDDRDAVPFGQLKTMNQNSWQARNEALQFRNEAETFRNQAEGFKNESSTNATNTKQWRDETKGFRDEAKRFKNTAGQYATSAGNSASAAHQSEVNAENSATASANSAHLAEQQADRAEREADKLENYNGLAGAIDKVDGTNVYWKGNIHANGRLYMTTNGFDCGQYQQFFGGVTNRYSVMEWGDENGWLMYVQRREWTTAIGGNIQLVVNGQIITQGGAMTGQLKLQNGHVLQLESASDKAHYILSKDGNRNNWYIG…	ATGGCTAACGTAATTAAAACCGTTTTGACTTACCAGTTAGATGGCTCCAATCGTGATTTTAATATCCCGTTTGAGTATCTAGCCCGTAAGTTCGTAGTGGTAACTCTTATTGGTGTAGACCGAAAGGTCCTTACGATTAATACAGACTATCGCTTTGCTACACGTACTACTATCTCTCTGACAAAGGCTTGGGGTCCAGCCGATGGCTACACGACCATCGAGTTACGTCGAGTAACCTCCACTACCGACCGATTGGTTGACTTTACGGATGGTTCAATCCTCCGCGCGTATGACCTTAACGTCGCTCAGATTCAAACGATGCACGTAGCGGAAGAGGCCCGTGACCTCACTACGGATACTATCGGTGTCAATAACGATGGTCACTTGGATGCTCGTGGT…	Bacteriophage T7	Escherichia coli	553	LPS
A0A0B4U9C5	Gp37	MATLKQIQFKRSKIAGTRPAASVLAEGELAINLKDRTIFTKDDSGNIIDLGFAKGGQVDGNVTINGLLRLNGDYVQTGGMTVNGPIGSTDGVTAKIFRSTQGSFYARATNDTSNAHLWFENADGTERGVIYARPQTTTDGEIRLRVRQGTGSTANSEFYFRSINGGEFQANRILASDSLVTKRIAVDTVIHDAKAFGQYDSHSLVNYVYPGTGETNGVNYLRKVRAKSGGTIYHEIVTAQTGLADEVSWWSGDTPVFKLYGIRDDGRMIIRNSLALGTFTTNFPSSDYGNVGVMGDKYLVLGDTVTGLSYKKTGVFDLVGGGYSVASITPDSFRSTRKGIFGRSEDQGATWIMPGTNAALLSVQTQADNNNAGDGQTHIGYNAGGKMNHYFRGTGQMNI…	ATGGCTACTTTAAAACAAATACAATTTAAAAGAAGCAAAATCGCAGGAACACGTCCTGCTGCTTCAGTATTAGCCGAAGGTGAATTGGCTATAAACTTAAAAGATAGAACAATTTTTACTAAAGATGATTCAGGAAATATCATCGATCTAGGTTTTGCTAAAGGCGGGCAAGTTGATGGCAACGTTACTATTAACGGACTTTTGAGATTAAATGGCGATTATGTACAAACAGGTGGAATGACTGTAAACGGACCCATTGGTTCTACTGATGGCGTCACTGCAAAAATTTTCAGATCTACACAGGGTTCATTTTATGCAAGAGCAACAAACGATACTTCAAATGCCCATTTATGGTTTGAAAATGCCGATGGCACTGAACGTGGCGTTATATATGCTCGC…	Bacteriophage T4	Escherichia coli	1026	LPS core
A0A0B4U9C5	Gp37	MATLKQIQFKRSKIAGTRPAASVLAEGELAINLKDRTIFTKDDSGNIIDLGFAKGGQVDGNVTINGLLRLNGDYVQTGGMTVNGPIGSTDGVTAKIFRSTQGSFYARATNDTSNAHLWFENADGTERGVIYARPQTTTDGEIRLRVRQGTGSTANSEFYFRSINGGEFQANRILASDSLVTKRIAVDTVIHDAKAFGQYDSHSLVNYVYPGTGETNGVNYLRKVRAKSGGTIYHEIVTAQTGLADEVSWWSGDTPVFKLYGIRDDGRMIIRNSLALGTFTTNFPSSDYGNVGVMGDKYLVLGDTVTGLSYKKTGVFDLVGGGYSVASITPDSFRSTRKGIFGRSEDQGATWIMPGTNAALLSVQTQADNNNAGDGQTHIGYNAGGKMNHYFRGTGQMNI…	ATGGCTACTTTAAAACAAATACAATTTAAAAGAAGCAAAATCGCAGGAACACGTCCTGCTGCTTCAGTATTAGCCGAAGGTGAATTGGCTATAAACTTAAAAGATAGAACAATTTTTACTAAAGATGATTCAGGAAATATCATCGATCTAGGTTTTGCTAAAGGCGGGCAAGTTGATGGCAACGTTACTATTAACGGACTTTTGAGATTAAATGGCGATTATGTACAAACAGGTGGAATGACTGTAAACGGACCCATTGGTTCTACTGATGGCGTCACTGCAAAAATTTTCAGATCTACACAGGGTTCATTTTATGCAAGAGCAACAAACGATACTTCAAATGCCCATTTATGGTTTGAAAATGCCGATGGCACTGAACGTGGCGTTATATATGCTCGC…	Bacteriophage T4	Escherichia coli	1026	OmpC
A0A0A7RZN4	Central straight fiber	MISNNAPAKMVLNSIMTGYTLAYVQHSIYTDYDVIGRSFWLKVEESIDRRDYTGVDTFFVMINNLTPSTSYEIQGAFYDSIIDSELLEAKIGINLSNETNFRTKEKPIIVAARSESEPVDVGVGAPIVVVETTGEASYCTIELKSTASEDSEWVKYYIGALGPTIKFGGVPVGDYKIRISGQVTMPDGVTVDSSGYYEYPSVFTVAYNFVPPTAPTNIAFKAARIADGKERYDVRIEWDWERGAGANVREFLVTYINSEEYARTGWAKAQKINVGAARAATIISFPWKVEHTFKVSSIAWGPNRQDITESAPATFILNEDTPLDNSFVNETGIDVNYAFIKGSMKEGEIWKQTFLIDAATGAINIGLLDEEGKAPISFDPINRVVNVDGKVITRDINAA…	ATGATTTCAAATAATGCACCAGCCAAAATGGTCTTAAATAGTATAATGACTGGATATACTTTGGCTTATGTCCAGCACTCCATTTATACTGATTATGATGTTATTGGTAGATCTTTTTGGTTAAAAGTAGAAGAAAGTATAGATAGACGTGATTACACCGGTGTAGATACTTTCTTCGTAATGATTAATAATCTAACCCCCTCTACCTCCTATGAGATTCAGGGGGCTTTCTATGACTCAATTATTGACTCAGAGTTACTGGAAGCTAAGATTGGTATCAACCTCTCTAATGAAACTAACTTTAGAACAAAGGAAAAGCCAATAATTGTTGCAGCAAGATCTGAATCAGAACCCGTTGACGTTGGTGTTGGTGCTCCCATAGTTGTTGTAGAGACAACT…	Enterobacteria phage DT571/2	Escherichia coli	685	BtuB and LPS O antigen
K7PK01	Tail fiber	MLYNTGTIAINGNTATGTGTNWTEPASQVRAGQTIIVMSNPVQLFQISSVNSATSMTVTPAASPALSGQKYGILVSDNISVDGLALAMSQLIKEYDENIGAWETFATTSANQNITVTINGTSLSIPALGKLLQKGSNGALPVNQGGTGATNAAGARTNLGLGEGSPAIGVPFFWPSAAMPNTVIDSWSSMVFLKFNGAKFSATDYPVLAKVFPSLVLPEARGDFIRVWDDGRGADGGRELLSWQEATNFSQFAGNIGVGAGHAINFHDGIVGNQPGFSRFNFTSNPAGGGVNFVAVRPRNIAFNFLVRAK	ATGCTTTATAACACCGGCACCATCGCCATTAATGGAAATACCGCCACCGGGACGGGTACAAACTGGACGGAACCGGCCAGCCAGGTCCGCGCTGGCCAGACGATTATCGTGATGTCTAACCCGGTGCAGCTGTTTCAGATTTCATCCGTGAACAGCGCCACGTCAATGACGGTTACGCCTGCTGCATCACCGGCGCTGAGCGGCCAGAAGTACGGCATTCTGGTATCAGACAATATCTCGGTTGATGGGCTGGCGCTGGCCATGTCGCAGCTTATCAAGGAGTATGACGAGAATATTGGTGCGTGGGAGACGTTCGCCACAACCTCAGCCAACCAGAACATTACCGTTACGATCAATGGCACCAGTTTATCAATCCCGGCTCTTGGGAAATTACTGCAG…	Enterobacteria phage mEp043 c-1	Escherichia coli	310	FhuA
K7PKR4	Central tail fiber	MATSTPIRGRKGGSSSSRTPTEQPDDLQSVAKAKILVALGEGEFAGQLTAKDIYLDGTPLENADGSQNFSGVAWEFRPGTQAQKYIQGIPGTENEISVGTEVSSTTGWTHTFTNTQLSAVRLRLKWPSLFKQEDDGDLVGYSINYAIDLQTDGGTWQTVLNTSVTGKTTSGYERSHRIDLPQAGSTWTVRLRKLTADANSAKIGDTMTLQSYTEVIDAKLRYPNTALLYIEFDSSQFNGSIPQISCEPRGRVIRVPDTYDPETRTYSGTWTGAFKWAWTDNPAWIFYDLVVSDRFGLGNRLTAANIDKWTLYQVAQYCDQPVPDGKGGSGTEPRYTCNVYVQERNDAYTVLRDFAAIFRGMTYWGGDQIVALADMPRDVDYSYTRANVVNGRFTYSGST…	ATGGCTACATCTACTCCGATTAGAGGCCGCAAGGGCGGCAGCTCCAGTTCACGCACCCCGACTGAACAACCAGACGATCTCCAGTCCGTAGCGAAAGCCAAAATTCTTGTTGCACTGGGAGAGGGCGAATTTGCAGGGCAGTTGACGGCGAAGGATATCTATCTCGATGGCACGCCACTGGAGAATGCAGACGGATCGCAAAACTTCAGTGGCGTGGCGTGGGAATTTCGTCCGGGGACTCAGGCACAAAAATATATTCAGGGTATCCCCGGCACAGAAAATGAAATCAGCGTGGGCACCGAAGTGTCAAGCACCACCGGCTGGACACATACCTTTACCAACACGCAACTGTCAGCCGTTCGCCTGCGCCTCAAGTGGCCATCGCTTTTTAAACAGGAG…	Enterobacteria phage mEp237	Escherichia coli	1151	FhuA
A0A2S1GSC8	Tail fiber protein	MNQKVISGSKGGGGSPHKPVEMEDNLISINKIRVLLAVSDGEVDPDFDMSMLYLDNVPVMNKDGTYNYEGIKAEFRPGTQTQDYIQGFTDSASEVTMNRVIKTDTPFSINVTNRNLSAIRIKMFMARGVKVESNGDKNGVRVEYKVEMAVDGGAFEPALTDVIDGKTMSGYDRSRRINLPSFNSQVILRVSRVTPDSDDSNLIDEIQLRSYAEVIDAKFRYPLTGLLFVEFDSQMFPNQIPNISIKKKWKVVNVPTNYNPVTRDYSGTWDGTFKKAWTNNPAWVLYDIITNQRYGLDQRELGIDVDKWSLYDAGRYCDQMVPDGKGGTEPRYLCDVVIQSQVEAFKLVRDICSIFRGMSFWNGESLSIVIDKPREPSYIFTNENVVNGNFSYAFASEKS…	ATGAATCAAAAAGTGATAAGCGGCTCAAAGGGTGGCGGCGGAAGTCCGCACAAGCCCGTTGAAATGGAAGATAACCTGATCTCCATCAACAAAATCAGAGTTCTACTCGCTGTGTCTGACGGTGAAGTAGATCCCGATTTCGATATGTCCATGTTGTACTTGGACAACGTTCCAGTGATGAACAAAGACGGAACTTACAACTACGAAGGAATCAAGGCGGAGTTCCGCCCCGGCACTCAGACGCAGGATTACATTCAGGGGTTCACCGACAGCGCAAGCGAAGTCACTATGAACCGGGTAATCAAAACTGACACCCCGTTTAGCATCAACGTTACGAACCGGAACCTTTCGGCAATCCGAATCAAGATGTTCATGGCTCGCGGCGTAAAGGTTGAGAGC…	Enterobacteria phage vB_EcoS_IME347	Escherichia coli BL21(DE3)	1193	YncD
K7PHL5	Central tail fiber J	MATDKVLKGRKGGSSSSRTPTEQPDDLQSVAKAKILVALGEGEFAGQLTGKDIYLDGTALENADGSQNFSGVTWEFRAGTQAQKYIQGIPGTENEISVGTEVSSATAWTRTFTNTQLSAVRLRLKWPSLFKQEDDGDLVGYSVNYAIDLQTDGGTWQTVLNTSVTGKTTSGYERSHRIDLPQAGSTWTIRLRKITSDANSAKIGDTMMLQSFTEVIDAKLRYPNTALLYVEFDSSQFNGSIPQISCEPRGRVIRVPDTYDPETRTYSGTWTGAFKWAWTDNPAWIFYDLVVSDRFGLGHRLTAANIDKWTLYQVAQYCDQMVPDGKGGNGTEPRYTCNVYIQDRNDAYTVLRDFAAIFRGMTYWGGDQIVALADMPRDVDYSYTRANVVGGRFTYSSST…	ATGGCTACAGATAAAGTGTTAAAAGGCCGCAAGGGCGGCAGCTCAAGTTCCCGAACCCCTACCGAACAGCCTGATGATCTGCAATCTGTAGCGAAGGCAAAGATCCTCGTTGCGCTTGGGGAAGGGGAGTTTGCTGGACAGCTCACCGGGAAGGATATCTACCTGGACGGAACAGCGCTGGAGAATGCTGACGGCTCCCAAAACTTCAGCGGGGTAACGTGGGAGTTTCGCGCGGGAACGCAGGCGCAAAAATATATTCAGGGTATTCCCGGTACCGAAAACGAGATCAGCGTAGGAACTGAGGTATCAAGTGCCACAGCCTGGACGCGCACGTTTACCAATACGCAGCTTTCAGCAGTTCGCCTGCGTCTTAAATGGCCCTCGCTTTTCAAACAGGAA…	Escherichia phage mEp234	Escherichia coli	1151	FhuA
A0A0A7RSN8	Central straight fiber	MISNNAPAKMVLNSIMTGYTLAYVQHSIYTDYDVIGRSFWLKVEESIDRRDYTGVDTFFVMINNLTPSTSYEIQGAFYDSIIDSELLEAKIGINLSNETNFRTKEKPIIVAARSESEPVDVGVGAPIVVVETTGEASYCTIELKSTASEDSEWVKYYIGALGPTIKFGGVPVGDYKIRISGQVTMPDGVTVDSSGYYEYPSVFTVAYNFVPPTAPTNIAFKAARIADGKERYDARIEWDWERGAGANVREFLVTYINSEEYARTGWAKAQKINVGAARAATIISFPWKVEHTFKVSSIAWGPNRQDITESAPATFILNEDTPLDNSFVNETGIDVNYAFIKGSMKEGEIWKQTFLIDAATGAINIGLLDEEGKAPISFDPINRVVNVDGKVITRDINAA…	ATGATTTCAAATAATGCACCAGCCAAAATGGTCTTAAATAGTATAATGACTGGATATACTTTGGCTTATGTCCAGCACTCCATTTATACTGATTATGATGTTATTGGTAGATCTTTTTGGTTAAAAGTAGAAGAAAGTATAGATAGACGTGATTACACCGGTGTAGATACTTTCTTCGTAATGATTAATAATCTAACCCCCTCTACCTCCTATGAGATTCAGGGGGCTTTCTATGACTCAATTATTGACTCAGAGTTACTGGAAGCTAAGATTGGTATCAACCTCTCTAATGAAACTAACTTTAGAACAAAGGAAAAGCCAATAATTGTTGCAGCAAGATCTGAATCAGAACCCGTTGACGTTGGTGTTGGTGCTCCCATAGTTGTTGTAGAGACAACT…	Escherichia virus DT57C	Escherichia coli	685	BtuB and LPS O antigen
H6BFI5	Gp 17	MANVIKTVLTYQLDGSNRDFNIPFEYLARKFVVVTLIGVDRKVLTINADYRFATRTTISLTKAWGPADGYTTIELRRVTSTTDRLVDFTDGSILRAYDLNVAQIQTMHVAEEARDLTADTIGVNNDGHLDARGRRIVNLANAVDDRDAVPFGQLKTMNQNSWQARNEALQFRNEAETFRNQTEVFKNESGTNATNTKQWRDEANGSRDEAEQFKNTAGQYATSAGNSATAAHQSEVNAENSATAAANSANLAEQHADRAEREADKLGNFNGLAGAIDRVDGTNVYWKGGIHANGRLYLTSDGFDCGQYQQFFGGSAGRYSVMEWGDENGWLMHVQRREWTTAIGDNIQLVVNGHIIAQGGDMTGPLKLQNGHALYLESASDKAQYILSKDGNRNNWYIG…	ATGGCTAACGTAATTAAAACCGTTTTGACTTACCAGTTAGATGGCTCCAATCGTGATTTTAATATCCCGTTTGAGTATCTAGCCCGTAAGTTCGTAGTAGTAACCCTTATTGGCGTAGACCGCAAGGTCCTTACGATTAATGCAGACTACCGTTTTGCTACGCGTACTACCATCTCACTTACCAAGGCTTGGGGTCCAGCGGATGGATACACTACCATCGAGTTACGCCGAGTAACCTCCACAACCGACCGATTGGTTGACTTTACGGATGGTTCAATCCTCCGTGCGTATGACCTTAACGTCGCTCAGATTCAAACGATGCACGTAGCGGAAGAGGCCCGTGACCTCACTGCTGATACCATAGGTGTCAATAATGATGGTCATTTGGATGCTCGTGGT…	Enterobacteria phage T7M	Escherichia coli	558	LPS
K7PH60	Tail fiber	MLYNTGTIAINGNTATGTGTNWTEPASQVRAGQTIIVMSNPVQLFQISSVNSATSMTVTPAASPALSGQKYGILVSDNISVDGLALAMSQLIKEYDENIGAWETFATTSANQNITVTINGTSLSIPALGKLLQKGSNGALPVNQGGTGATNAAGARTNLGLGEGSPAIGVPFFWPSAAMPNTVIDSWSSMVFLKFNGAKFSATDYPVLAKVFPSLVLPEARGDFIRVWDDGRGADGGRELLSWQEATNFSQFAGNIGVGAGHAINFHDGIVGNQPGFSRFNFTSNPAGGGVNFVAVRPRNIAFNFLVRAK	ATGCTTTATAACACCGGCACCATCGCCATTAATGGAAATACCGCCACCGGGACGGGTACAAACTGGACGGAACCGGCCAGCCAGGTCCGCGCTGGCCAGACGATTATCGTGATGTCTAACCCGGTGCAGCTGTTTCAGATTTCATCCGTGAACAGCGCCACGTCAATGACGGTTACGCCTGCTGCATCACCGGCGCTGAGCGGCCAGAAGTACGGCATTCTGGTATCAGACAATATCTCGGTTGATGGGCTGGCGCTGGCCATGTCGCAGCTTATCAAGGAGTATGACGAGAATATTGGTGCGTGGGAGACGTTCGCCACAACCTCAGCCAACCAGAACATTACCGTTACGATCAATGGCACCAGTTTATCAATCCCGGCTCTTGGGAAATTACTGCAG…	Enterobacterial phage mEp213	Escherichia coli	310	FhuA
Q8LTX1	Tail fiber protein	MANVIKTVLTYQLDGSNRDFNIPFEYLARKFVVVTLIGVDRKILTINTDYRFATRTTISLTKAWGPADGYTTIELRRVTSTTDRLVDFTDGSILRAYDLNVAQIQTMHVAEEARDLTTDTIGVNNDGHLDARGRRIVNLANAVDDRDAVPFGQLKTMNQNSWQARNEALQFRNEAETFRNQAEGFKNESSTNATNTKQWRDEIKGFRDEAKRFKNTADQYATSAGNSASAAHQSEVNAENSATASANSAHLAEQQADRAEREADKLENYNGLAGAIDKVDGTNVYWKGNIHANGRLYMTTNGFDCGQYQQFFGGVTNRYSVMEWGDENGWLMYVQRREWTTAIGGNIQLVVNGQIITQGGAMTGQLKLQNGHVLQLESASDKAHYILSKDGNRNNWYIG…	ATGGCTAACGTAATTAAAACCGTTTTGACTTACCAGTTAGATGGCTCCAATCGTGATTTTAATATCCCGTTTGAGTATCTAGCCCGTAAGTTCGTAGTGGTAACTCTTATTGGTGTAGACCGAAAGATCCTTACGATTAATACAGACTATCGCTTTGCTACACGTACTACTATCTCTCTGACAAAGGCTTGGGGTCCAGCCGATGGCTACACGACCATCGAGCTACGTCGAGTAACCTCCACTACCGACCGATTGGTTGACTTTACGGATGGTTCAATCCTCCGCGCGTATGACCTTAATGTCGCTCAGATTCAAACGATGCACGTAGCGGAAGAGGCCCGTGACCTCACTACGGATACTATCGGTGTCAATAACGATGGTCACTTGGATGCTCGTGGT…	Enterobacteria phage T7	Escherichia coli strain W3110	553	LPS
K7PM99	Side tail fiber protein	MLYNTGTIAINGNSATGTGTNWTATASQVRAGQTIIVMSNPVQLFQISSVNSATSMTVTPAASPALSGQKYGILVSDNISVDGLALAMSQLIKEYDENIGAWETFATTSANQNITVTINGTSLSIPALGKLLQKGSNGALPVNQGGTGATNAADARTNLGLGSAATKNTGASFGDVMTVGAFGLGSVADGYYYGAPTGFYGSPPDNPSSGIGVATIKSVVGGYSTDLSMTLASTARLFLRNIGPGGGGLWAEFYSNRNTTTAADGTLKVASPIVKILHDGRHENNDESYGCTVTRLGVGEYLIEGCTGLNSDAAWGGIDGGFDIPKDRNRQPLIWLDYEINADGSVLVKTYHRTHPDAPVFARNERDGYASGDPIDIPADQFVSVRVEMPRDSIWHQKQ…	ATGCTTTATAACACTGGAACCATCGCCATTAACGGAAACAGCGCCACCGGCACGGGCACGAACTGGACGGCAACCGCCAGCCAGGTTCGCGCTGGCCAGACGATTATCGTGATGTCTAACCCGGTGCAGCTGTTCCAGATTTCATCCGTGAACAGCGCCACGTCAATGACGGTTACGCCAGCTGCATCACCGGCGCTGAGCGGCCAGAAGTACGGCATTCTGGTATCAGACAATATCTCGGTTGATGGGCTGGCGCTGGCCATGTCGCAGCTTATCAAGGAGTATGACGAGAATATTGGTGCGTGGGAGACGTTCGCCACAACCTCAGCCAACCAGAACATTACCGTTACGATCAATGGCACCAGTTTATCAATCCCGGCTCTTGGGAAATTACTGCAG…	Escherichia phage mEp234	Escherichia coli	422	FhuA
A0A346FJX9	Large distal tail fiber subunit	MATLKQIQFKRSKTAGQRPAASVLAEGELAINLKDKTIFTKDDSGSVIELGLKYGGTIDGSLTVNGSIIGNLTGNAATATKLKTARKINGISFDGSKDITLTPSDINVNSTTFIKNNGELPTDANLDTYGPIEEYLGVWSKSTSTNAQPANKFPEENAVGVLEVFVAGQFAGTQRYTVRSGNVYIRSLSAKWNGVDGPWGVWRNVQASTRPLSQTIDLDSLGELEHCGLWRNSSSAIASFDRHYPEEGSSAQGFLEIFEGGLYTRTQRYTTRMGMVYTRCLAAAWDASAPKWEEWKQVGHGTPATFYDGDLNDFKTPGLYNILGTDAVINCPTGEGLPTVIVGLLEVKQRASGGAIFQKFTTAGTGATTRDRIFERAYTGSAWGAWNEVYTSYSLPITL…	ATGGCTACTTTAAAACAAATACAATTTAAAAGAAGCAAAACCGCAGGTCAACGTCCTGCTGCTTCAGTATTAGCCGAAGGTGAATTGGCTATAAACTTAAAAGATAAAACAATTTTCACAAAAGATGACTCAGGTAGTGTTATAGAATTAGGTTTAAAATATGGAGGAACAATTGATGGTTCTTTAACTGTTAATGGAAGCATAATTGGAAATTTAACAGGTAACGCTGCAACCGCAACGAAATTAAAAACAGCACGAAAGATTAATGGTATATCTTTTGATGGGTCAAAGGACATTACCCTAACTCCATCTGACATAAATGTAAATAGTACAACATTTATAAAAAATAATGGTGAATTACCTACTGATGCTAATTTAGATACGTATGGGCCCATTGAA…	Enterobacteria phage T6	Escherichia coli B	994	Tsx
A0A1P8DUS2	Tail fiber protein	MAEEIKIYGAKGGSQKQHQPVEQEDNLISLNKVKVLLAVADGEVDPNFSLKDLYLADVPVQNQDGSYNYEGVRAEFRAGTQYQDYIAGLDGANSEIQASREIKNDTPYIIAVNNTQLSAIRVKLFWPRLVKQESNGDLNGTTCEYAIDLSVNGGAYQEYTRGVANGKTTTGYDRSIRVNLPAEFDSALVRIRKITPDSTSSTLVNGMQITTYQEVIDAKFRYPLTALVYVEFGSDLFPNGIPTISIKKRWKLIQVPTNYNPETRTYSGTWNGLFKMAWSNNPAWVLYDLVTNRRYGLDQRELGVEIDKWGLYEAAQFCDQMVPDGKGGLEPRYLCDMVVQNKVEAYTLIRDICSIFRGLTFYDGEKIGIVVDKPRNPSYIFTNDNVVNGLFSRTFASDK…	ATGGCTGAAGAGATTAAGATTTATGGTGCCAAGGGTGGTAGCCAAAAGCAGCATCAACCAGTGGAGCAGGAAGATAACCTAATTTCACTTAACAAGGTTAAGGTTCTTTTGGCGGTTGCTGACGGTGAGGTGGATCCTAACTTCTCATTGAAGGATTTATACCTTGCTGACGTTCCGGTACAAAATCAGGATGGTAGCTACAACTATGAAGGTGTTCGCGCTGAGTTCCGTGCTGGCACGCAGTATCAGGACTATATCGCCGGGCTTGACGGTGCTAACTCAGAGATTCAGGCATCCAGAGAAATCAAGAACGATACCCCGTACATCATTGCAGTTAACAATACTCAGCTTTCAGCAATTCGAGTTAAGCTATTCTGGCCTCGACTGGTTAAGCAAGAA…	Escherichia phage vB_EcoS-IME253	Escherichia coli	1105	FepA
A0A2Z5WL54	Long tail fiber proximal subunit	MAEIKRKFRAEDGLDAGGDKIINVALADRAVGTDGVNVDYLIQENTVQQYDPTRGYLKDFVIIYDNRFWAAINDIPKPAGAFNSGRWRALRTDANWITVSSGSYQLKSGEAISVNTAAGNDITFTLPSSPIDGDTIVLQDIGGKPGVNQVLIVAPVQSIVNFRGEQVRSVLMTHPKSQLVLIFSNRLWQMYVADYSREAVIVTPANTYQAQSNDFIVHRFTSAAPINIKLPRFANHGDIINFVDLDKLNPLYHTIVTTYDETTSIQEDGTHSIEDRTSIDGFLMFDDNEKLWRLFDGDSKARLRIITTNSNILPNEEVMVFGANNGTTQTIELQLPTNISVGDTVKISMNYMRKGQTVKIKAADEDKIASSVQLLQFPKRSEYPPEAEWVTVQELVFNG…	ATGGCCGAGATTAAAAGAAAGTTCAGAGCAGAAGATGGTCTGGACGCAGGTGGTGATAAAATAATCAACGTAGCTTTAGCTGATCGTGCCGTAGGAACTGACGGTGTTAACGTTGATTACTTAATTCAAGAAAATACAGTTCAACAATATGATCCAACTCGTGGATATTTAAAAGATTTTGTAATCATTTATGATAACCGCTTTTGGGCTGCTATAAATGATATTCCAAAACCAGCAGGAGCTTTTAATAGCGGACGCTGGAGAGCATTACGTACCGATGCAAACTGGATTACGGTTTCATCCGGTTCATATCAATTAAAATCCGGTGAAGCAATTTCGGTTAATACTGCAGCTGGAAATGACATCACGTTTACTTTACCATCTTCTCCAATTGATGGT…	Escherichia phage T2	Escherichia coli B	1290	OmpF and FadL
Q8LTU8	Tail fiber protein	MANVIKTVLTYQLDGSNRDFNIPFEYLARKFIVVTLIGVDRKILTINTDYRFATRTTISLTKAWGPADGYTTIELRRITSTTDRLVDFTDGSILRAYDLNVAQIQTMHVAEEARNLTTDTIGVNNDGHLDARGRRIVNLANAVDDRDVVPFGQLKTMNQNSWQARNETLQFRNEAETFRNQAEGFKDESSTNATNTKQWRDEIKDFRDEAKRFKNTADQYATSAENSASAAHQSEVNAENSATTSANSAHLAEQQADRAEREADKLENYNGLASAIDKIDGTNVYWKGNIHANGRLYMTTNDFDCGQYQQFFGGVTNRYSVMEWGDENGWLMYVQRREWTTAIGDNIQLVVNGQIITQGGAMTGQLKLQNGHVLQLESASDKAHYILSKDGNRNNWYIG…	ATGGCTAACGTAATTAAAACCGTTTTGACTTATCAGTTAGATGGCTCCAATCGTGATTTTAATATCCCGTTTGAATATCTAGCCCGTAAGTTCATAGTGGTAACTCTTATTGGTGTAGACCGAAAGATTCTTACGATTAATACAGACTATCGTTTTGCTACACGTACTACTATTTCTCTGACAAAGGCTTGGGGTCCAGCCGATGGCTACACGACCATCGAGTTACGTCGAATAACTTCCACTACCGATCGATTGGTTGACTTTACGGATGGTTCAATCCTCCGCGCGTATGATCTTAACGTCGCTCAGATTCAAACGATGCACGTAGCAGAAGAGGCTCGTAATCTCACTACGGATACTATCGGTGTCAATAACGATGGTCACTTGGATGCTCGTGGT…	Enterobacteria phage T7	Escherichia coli strain W3110	553	LPS
A0A2Z4QC92	Short tail fibers protein	MSNNTYQHVSNESVYVEFDPTGSNFDSSVTNVQTALASISAYGVKGVPDASETEKGVIQLATEQEVLDGFNSTKVVTPATLNARLQYPNASETQYGVTKYATQEEAIAGTLDTVSITPLKLDQTIDNTFSTRYSTETTNGVIKIATQTAALAGSDDTTAMTPLKTQQLAIKLISQIAPNNDPASESITGVVRLATVAQTRQGTLREGYSISPYTFMNSVATQEYKGVIRLGTQAEINSNLGDVAVTGETLNGRGATGSMRGVVKLTTQAGVAPEGDSSGALAWNADVINTRGGQTINGSLNLDHLTANGIWSRGGMWKNGDQPVATERYASERVPVGTIQMFAGDSAPPGWVLCHGGTISGDQFPDYRNVVGTRFGGDWNNPGIPDMRGLFVRGAGTGS…	ATGAGTAACAATACATATCAACACGTTTCGAACGAATCTGTATATGTTGAATTTGACCCTACCGGGTCAAATTTTGATAGTTCAGTAACCAATGTCCAGACGGCCTTAGCCTCAATTAGCGCATATGGTGTTAAAGGTGTTCCGGACGCAAGTGAAACAGAAAAAGGCGTAATTCAATTAGCGACGGAACAAGAAGTTCTTGACGGTTTTAATAGTACTAAGGTTGTTACACCCGCCACATTAAATGCAAGACTTCAGTATCCGAACGCGTCAGAAACACAGTACGGCGTAACTAAATATGCAACACAAGAGGAGGCCATTGCTGGCACTTTAGACACTGTTTCTATTACTCCGCTTAAATTAGACCAAACTATTGATAACACGTTCTCTACTCGTTAT…	Escherichia phage SF	Escherichia coli O157:H7	516	pili tips
A0A346FJX6	Long tail fiber proximal subunit	MAEIKRKFRAEDGLDAGGDKIINVALADRTVGTDGVNVDYLIQENTVQQYDPTRGYLKDFVIIYNNRFWAATDNIPKPAGNFNRIRWKALRTDAVYTTVSSGPYQLKSGEAISVDTSVGNDIEFTLPPSPLDGETVIIQDIGGKPGINQVKINSSNQSIVNFRGEQVRSVLMTHPKSQMVFIFNNRLWQMYIADYSREAAIVTPSTAYQAQSNDFIVRRFTSAEPINVKLPRFANHGDIINFVDLDKLNPLYHTIVTTYDETTSVQEVGTHSIEGRTSIDGFLMFDDNEKLWRLFDGDSKARLRIITTNSNIRPNEEVMVFGANNGTTQTIELQLPTDISVGDTVKISMNYMRKGQTVKIKAAGEDKIASSVQLLQFPKRSEYPPEAEWVTVQELVFNG…	ATGGCCGAGATTAAAAGAAAGTTCAGAGCAGAAGATGGTCTGGACGCAGGTGGCGATAAAATAATCAACGTAGCTTTAGCTGATCGTACCGTAGGAACTGACGGTGTTAACGTTGATTACTTAATTCAAGAAAACACAGTTCAGCAATATGATCCAACTCGTGGATATTTAAAAGATTTTGTAATCATTTATAATAATCGTTTTTGGGCAGCAACGGATAATATTCCAAAACCTGCTGGAAATTTTAATAGAATTCGTTGGAAAGCATTACGTACTGATGCCGTATATACAACCGTATCATCTGGACCATATCAATTAAAATCCGGAGAAGCAATTTCAGTAGATACATCAGTTGGCAATGACATTGAGTTTACTTTACCACCTTCTCCGCTTGATGGA…	Enterobacteria phage T6	Escherichia coli B	1289	Tsx
Q8LTW9	Tail fiber protein	MANVIKTVLTYQLDGSNRDFNIPFEYLARKFVVVTLIGVDRKVLTINTDYRFATRTIISLTKAWGPADGYTTIELRRVTSTTDRLVDFTDGSILRAYDLNVAQIQTMHVAEEARNLTTDTIGVNNDGHLDARGRRIVNLANAVDDRDAVPFGQLKTMNQNSWQARNEALQFRNEAETFRNQAEGFKNESSTNATNTKQWRDEIKDFRDEAKRFKNTADQYATSAGNSASAAHQSEVNAENSATVSANSAHLAKQQADRAEREANKLENYNGLAGAIDKVDGTNVYWKGNIHANGRLYMTTNGFDCGQYQQFFGGVTNRYSVMEWGDENGWLMYVQRREWTTAIGGNIQLVVNGQIITQGGAMTGQLKLQNGHVLQLESASDKAHYILSKDGNRNNWYIG…	ATGGCTAACGTAATTAAAACCGTTTTGACTTACCAGTTAGATGGCTCCAATCGTGATTTTAATATCCCGTTTGAGTATCTAGCCCGTAAGTTCGTAGTGGTAACTCTTATTGGTGTAGACCGAAAGGTCCTTACGATTAATACAGACTATCGCTTTGCTACACGTACTATTATCTCTCTGACAAAGGCTTGGGGTCCAGCCGATGGCTACACGACCATCGAGTTACGTCGAGTAACCTCCACTACCGATCGATTGGTTGACTTTACGGATGGTTCAATCCTCCGCGCGTATGACCTTAACGTCGCTCAGATTCAAACGATGCACGTAGCAGAAGAGGCCCGTAATCTCACTACGGATACTATCGGTGTCAATAACGATGGTCACTTGGATGCTCGTGGT…	Enterobacteria phage T7	Escherichia coli strain W3110	553	LPS
A0A2Z4QCL5	Long tail fiber distal subunit	MATLKQIQFKRSKTAGARPAASVLAEGELAINLKDRVLFTKDDQGNIIDLGFAKGGSIDGNVIHNGNYNQTGDYTLTGVFTQIGDFNLNGVARVTRDIIAAGQIMTHGGELISKSASTSHLRFFDGDDRERGIIFSPNNAGATNQVVNIRVQDYSTASESTYAFSGNGLFSSPEVFGWKSVSTPVIYTNKVITNGKVAGDYDIYSMADNAPLTESETAINHLRVMRNAVGAGIFHEVKDNDGITWYAGDGLDAYLWSFTWSGGLKAGHSISVGTPGNSKGYSELGTASIALGDNDTGLKWYQDGYFYVVNNGTRTFLYSPESTVSLRKMVMGYSVNGNDLTTPPTENYALATVVTYHDNNAYGDGQTLLGYYQGGNYHHYFRGKGTTNINTHGGLLVTP…	ATGGCTACTTTAAAACAAATACAATTTAAAAGAAGCAAAACTGCAGGAGCACGTCCTGCTGCTTCAGTATTAGCCGAAGGTGAATTGGCTATAAACTTAAAAGACCGTGTACTTTTTACTAAAGATGACCAAGGAAATATTATTGATCTGGGTTTTGCTAAAGGCGGTAGCATTGACGGGAATGTTATTCATAACGGTAACTACAACCAGACAGGCGATTACACTCTTACTGGTGTATTTACTCAAATTGGTGATTTTAATCTCAACGGTGTTGCTCGCGTAACTCGTGATATTATTGCTGCAGGTCAGATAATGACCCACGGTGGTGAACTTATTTCTAAGAGCGCCTCAACTTCTCATCTTCGTTTCTTTGATGGCGATGACCGTGAGCGTGGTATT…	Escherichia phage SF	Escherichia coli O157:H7	1102	pili tips
G3M190	Putative tail fiber	MTRNVEELFGGVITAPHQIPFTYKSNVGGETFLSLPFYPVTGVVTINGGMQVPLDNFEIEGNTLNLGRALSKGDVVYCLFDKILSPEDTAKGIRIYKFQAVGGETEFTPDFTSYGVQSLYIGGEYKTPEIEYSYDSTTGKVSLQTALSAGVWVVAEMSVKQPNISPAFDRSIQEIARSANVKDSEVIVSTDTISLLDGKKVVYDIATQTSYGLPTIPDGSVISSVSAGKLNYNPGDVQVDLLPLEDSFINVINTLGRNDGAKYIGECHSVADLRNTEPTMDGQRIILKQHTAGTLLGGGVFRALIDGTGKTDNNGTVIKTVGGAAWLRVNADRVNPFMFGALGGSNDDTIPVQSCVDSGKATQLTDAHYVSNIQLKYNTSSIYGSGLHYSRLHQLPSAT…	ATGACTAGAAATGTAGAAGAATTATTCGGCGGTGTAATCACAGCTCCCCACCAGATTCCTTTCACGTATAAATCAAATGTCGGTGGAGAAACTTTCCTTTCCTTGCCGTTCTATCCTGTCACTGGCGTAGTCACAATCAACGGTGGTATGCAAGTTCCGTTAGACAACTTTGAAATCGAAGGAAATACATTGAATCTCGGACGCGCATTGTCCAAAGGCGATGTTGTGTATTGCTTATTCGATAAAATTCTTTCGCCAGAAGATACAGCCAAAGGTATCCGCATATACAAATTTCAGGCCGTAGGAGGTGAAACCGAGTTCACTCCTGATTTCACATCTTATGGAGTCCAATCTCTTTATATCGGTGGCGAGTACAAAACACCCGAAATTGAATATTCC…	Escherichia virus CBA120	Escherichia coli O157:H7 NCTC 12900	921	LPS O antigen
ASN68557.1	putative tail fiber protein	MSGGVSKLAQVAVGAVIGFVQGGPVGAAIGAGLAFYAAEQQEKLNTKSPMRDNEPSAQTVRSSKAPARFILGRVSTGGVLVWAQEQVGDQTDGEWLHLVYVLCEGPVDALENIFLGEEEIATYGEHASYELVVNPTQVNAFLKANCPDWKDEQIGRGLSFVRLSLKYSAEKFPSGIPDARFIVRGRNDIYDPRSGMVVYTENTALHILWFLRNRCGVPDDEIVFETFASGANVCDESVANPDNTTSPRYRSSCVIGADEQRTNVLQKLEAACGGRTIRVGGRWMFQAGAYYGPYDFEVTEDMVIGTITGSTEPTNDAAINTVRGTFIDTSQSWTETDYPEVSVAEWVIEDGGEAAETLTFSYVTDAYQAQRLANIELRRRRAGGTISIPMNFLGYNCRP…	ATGTCTGGTGGCGTCAGTAAACTTGCCCAGGTAGCTGTGGGTGCGGTAATTGGCTTCGTTCAAGGCGGCCCAGTTGGCGCTGCGATTGGTGCCGGGCTGGCATTCTATGCAGCCGAGCAGCAGGAAAAGCTGAATACCAAGTCGCCGATGCGCGACAACGAGCCGTCGGCCCAGACCGTCCGCTCCTCCAAGGCGCCTGCGCGCTTCATCCTCGGCCGGGTCAGCACCGGTGGCGTGCTGGTCTGGGCGCAGGAGCAGGTCGGTGACCAAACCGATGGCGAGTGGCTGCACCTGGTATACGTCCTCTGTGAAGGCCCGGTCGACGCCCTGGAGAACATCTTCCTGGGCGAGGAGGAGATCGCCACCTACGGCGAGCATGCCTCCTATGAACTGGTCGTC…	uncultured Caudovirales phage	Escherichia coli	1063	LamB
ASN68545.1	putative major tail protein	MAARFPLPNGAIVEIAATLGAAIPFTAITNAAPPVLSAVGHDLTAQDVVLIDSGWAKLTDRAARVVNPLTDSFGLGSISTANAEIYTPGAGLGSVIPVTDWVQISKVTGFTPSGGEQQFATVGYLEDDDDRQFPTNRNPLSLAIVVEDQPAAAYVGAVEGFDESKELTVVRLKLRNGDQILYPGYVSITTTPTMERNNIMTRTISVGLSGRPLRYLAV	ATGGCCGCACGCTTCCCGCTGCCGAACGGCGCTATCGTTGAGATCGCCGCGACCCTGGGGGCCGCAATCCCCTTCACTGCAATCACCAACGCTGCGCCGCCAGTGCTGAGCGCCGTCGGCCACGATCTCACCGCACAGGATGTCGTGCTGATCGACTCCGGCTGGGCCAAGCTCACCGACCGCGCAGCGCGTGTGGTTAACCCGCTGACCGACAGCTTCGGCCTGGGCAGCATCAGCACCGCCAACGCCGAGATCTACACCCCCGGCGCCGGACTGGGCTCCGTCATCCCGGTCACCGACTGGGTGCAGATCTCGAAAGTCACCGGCTTCACCCCGTCGGGCGGTGAGCAGCAGTTCGCCACCGTCGGCTACCTGGAAGACGATGACGACCGCCAGTTC…	uncultured Caudovirales phage	Escherichia coli	218	LamB
QAR43085.1	phage tail protein	MAVKISGVLKDGTGKPVQNCTIQLKAKRNSTTVVVNTLASENPDEAGRYSMDVEYGQYSVILLVEGFPPSHAGTITVYEDSRPGTLNDFLGAMTEDDARPEALRRFELMVEEVARNASVVAQNTAAAKKSASDASTSAREAATHATDAAGSARAASTSAGQAASSAQSATSSAGTASTKATEASKSAAAAESSKSAAATSASAAKTSETNAAASQQSAATSASTATTKASEAATSARDAAASKEAAKSSETNASSSASSAASSATAAGNSAKAAKTSETNAKSSETAAGQSASAAAGSKTAAASSASAASTSAGLASASATAAGKSAESAASSASTATTKAGEATEQASAAARSASAAKTSETNAKASETSAESSKTAAASSASSASSSASSASASKDE…	ATGGCAGTAAAGATTTCAGGTGTACTGAAAGACGGCACAGGAAAACCGGTACAGAACTGCACAATCCAGCTGAAAGCAAAACGTAACAGTACCACGGTGGTGGTGAACACGCTGGCCTCAGAAAATCCGGATGAAGCCGGGCGTTACAGTATGGACGTTGAGTACGGTCAGTACAGCGTTATTCTGTTGGTGGAAGGATTCCCGCCGTCACATGCCGGGACCATCACAGTGTATGAAGATTCCCGACCCGGTACGCTGAATGATTTTCTCGGTGCCATGACGGAGGATGATGCCCGTCCGGAGGCACTGCGCCGTTTTGAGCTGATGGTGGAAGAGGTGGCGCGTAACGCGTCCGTGGTGGCACAGAACACGGCAGCCGCAAAGAAGTCAGCCAGTGAT…	Escherichia coli EC25	Escherichia coli	1075	LamB
NP_112090.1	tailspike protein	MTDSINANVVVSMPSQLFTMARSFKAVANGKIYIGKIDTDPVNPENRIQVYVENEDGSHVPVSQPIIINAAGYPVYNGQIAKFVTVQGHSMAVYDAYGAQQFYFPNVLKYDPDQFRAIIESPEGAGHVGYQYRRNTGSTMRMVSDVLDERVSLWDFHCDPSGNVIQPGPNVDSRQYLQAAIDYVSSNGGGTITIPAGYTWYLGSYGVGGIAGHSGIIQLRSNVNLNIEGRIHLSPFFDLKPFQVFVGFDNGDPASSGNLENCHIYGHGVVDFGGYEFGASSQLRNGVAFGRSYNCSVTGITFQNGDVTWAITLGWNGYGSNCYVRKCRFINLVNSSVNADHSTVYVNCPYSGVESCYFSMSSSFARNIACSVELHQHDTFYRGSTVNGYCRGAYVVMHA…	ATGACAGATTCAATAAATGCCAATGTTGTAGTGAGCATGCCTTCGCAACTCTTCACTATGGCGCGTTCTTTTAAAGCCGTAGCCAATGGCAAAATTTATATCGGGAAAATTGACACTGATCCGGTAAATCCTGAAAACCGGATTCAGGTTTATGTAGAGAACGAAGACGGCTCTCACGTTCCTGTTTCTCAACCAATCATCATTAACGCTGCTGGTTATCCGGTATATAACGGACAGATTGCCAAATTCGTTACCGTGCAAGGCCATTCTATGGCTGTTTATGATGCATATGGTGCTCAGCAGTTCTATTTTCCTAATGTGCTTAAGTATGACCCTGACCAGTTCAGGGCAATTATAGAGTCACCAGAAGGTGCTGGACACGTAGGATATCAGTATCGC…	Enterobacteria phage HK620	Escherichia coli	710	LPS
YP_009196390.1	putative tail fiber protein	MAVVGVPGWIGESAAQETGQRWMYQAGQVLRLTPPFWMSQMAGQSKEITIELGANHNYDRNDLINRLRSIGATPAVVVISGDLVSMNTGVPCLEFPGDLPNAYVVLRNNATIYGRGGGGGTGGHGDGYPGGHCILNSIGGRLRIENNGAICGGGGGGGGARVGGSNITSGGSGGRPFGPAGIGQGRDSKDGYAATLTAPGPTPPKTRYGSIGGAGGDVGQPGVTSTYPGGQGSAYPGGQPGAALYGSAPTWTRLGNVYGSRL	ATGGCAGTTGTTGGTGTACCGGGATGGATTGGAGAATCTGCTGCTCAGGAAACTGGGCAGCGTTGGATGTATCAAGCGGGACAAGTTCTTCGACTTACCCCACCGTTTTGGATGTCACAGATGGCAGGACAATCAAAAGAAATTACGATTGAATTGGGTGCGAATCATAACTACGACAGAAATGATCTAATCAACAGATTAAGATCTATTGGTGCAACACCGGCAGTTGTTGTGATATCAGGAGATTTAGTATCAATGAATACTGGAGTTCCTTGTCTAGAATTTCCTGGGGATCTTCCAAATGCGTATGTCGTTCTTCGCAATAATGCGACCATTTACGGGCGTGGCGGTGGCGGTGGTACAGGAGGTCACGGTGATGGATATCCTGGGGGTCATTGC…	Cronobacter phage S13	Escherichia coli	262	LPS core
YP_009196480.1	putative short tail fibers	MSSVIQHSGDQAKYTFFNPVGTQWPVNIKNVQDALALIGPWARTDVGIKDASLTVKGIAMIASQQEIDAGTDNSKFVTPAMLKYKVSKPEATETVFGVTRYAINSEAMNVNGNTRAITPKAMHYAFENRTATEARIGTAKIATIAIAQAGVEDTMIMTAKKVKAAIDALVPVQGTATETVKGVVKIATLQETQDGNSREGTAVSPYAFTRTNATEAKYGTIKIANASEMQAGSADNVAVTPKKLLALTATDSRYGLIKLTATPNKGIANLALSANASVVPESRKVHGKPLTSDISFTAGDFNAYTKQESDSKYSTYQIVPAGCMVRAAYSNDITWTVNGRYYHLTAEVDTYFDARDGSAERFVEFDVYVNGINIGRMRCNSYVNKGGSRGHSWKYRTWG…	ATGTCGTCAGTTATTCAACACTCTGGAGATCAGGCAAAATATACATTTTTTAATCCGGTGGGCACCCAGTGGCCCGTTAATATTAAAAACGTTCAGGACGCATTAGCATTAATTGGTCCTTGGGCGCGCACTGATGTCGGAATTAAAGATGCAAGTTTGACAGTTAAAGGTATTGCAATGATCGCAAGTCAGCAAGAAATTGACGCTGGCACCGATAACTCGAAATTTGTTACTCCCGCAATGCTTAAATATAAGGTTTCTAAACCTGAAGCGACTGAAACTGTATTCGGTGTTACTCGTTATGCGATTAATAGCGAAGCAATGAACGTAAACGGGAACACTCGTGCTATTACACCAAAAGCAATGCATTATGCCTTTGAAAATAGAACGGCAACCGAA…	Cronobacter phage S13	Escherichia coli	436	LPS core
YP_004782196.1	tail fiber protein	MNAHTPFDANQDWSNPYCQNKSNDPMVDALLGNAYHVVRTVYCNLGNLKLIYDFLNQYGMVLGVQSEAELKALTTKASFARIYDKTPAGDRQVTDYLYVEGDRTGILPDDTTATGSWVKVATTGSDTGADKSNDGGYIPWIYNSGSANGGETTIRIPDETAGAPFMIVNGDWQTEGYDFEYDPVAFEIKFTTPLEQGDFVVVMRTGVPATPDNPNVSDWVTINWLYNHGAAVGGEQVIDIPFTFQAVPAVYKNGLRFHKGLTNNSYTIDSDNNRILLTEPLATNDRLIVQLGGEAKVLEITDHTIQEVARAANVKDSEVILSTDTTQVLNGKKVIYDVVTQHIYGLPTLPTNVYINAVSNGQLTYSPGNITVTLLDSYQQRNTRELWRRSLAEAGLTLV…	ATGAACGCACATACCCCCTTCGATGCAAATCAGGATTGGTCCAATCCTTACTGCCAGAATAAATCCAACGACCCAATGGTAGATGCACTACTCGGTAATGCTTACCATGTGGTTCGTACTGTCTACTGTAACCTGGGTAACCTAAAACTTATCTATGATTTCCTGAACCAGTATGGAATGGTTCTAGGTGTACAGTCTGAGGCAGAGCTTAAGGCGTTAACTACTAAGGCCTCCTTTGCTCGTATCTATGACAAGACTCCTGCTGGTGACCGTCAGGTTACTGACTACTTGTACGTAGAGGGTGACCGTACCGGTATCCTACCAGACGATACTACTGCAACTGGTTCGTGGGTTAAGGTAGCTACTACCGGTTCGGATACTGGTGCTGATAAATCTAAC…	Escherichia phage vB_EcoP_G7C	Escherichia coli	1063	LPS O antigen
YP_004782184.1	putative tail protein	MSCSAEVEANRLLEELTKGDDFTLPDIDMSGPEWDIPGGDSSPIFDAISKVTNESLTTREVGGSGTFDALMESAHNHLKAEFKANRITGGEYTKAYIAMMESCMSNAVQFLLGRDQAYWAAAMAQIQAVTARVTLATSKAQYVLAKIQALSAKSEYALTKMKIATESETYCAALFNANQMLPQQLKLITEQTEAQRAQTLDTRTDGAAVRGSVGKQKELYSQQITSYQRDAEVKASKLFTDAWITQKTIDEGLNPPNGFTNASLDTILSKLKINNGLN	ATGTCTTGTTCTGCTGAGGTAGAAGCTAACCGACTCCTTGAAGAGTTAACTAAGGGTGATGACTTTACCCTCCCTGATATTGATATGTCTGGTCCCGAATGGGATATCCCTGGTGGGGATAGTTCTCCAATCTTTGATGCTATTAGCAAAGTAACAAATGAATCACTTACTACCCGTGAAGTGGGGGGCAGTGGTACGTTTGATGCATTAATGGAATCTGCTCACAATCACCTTAAAGCTGAGTTTAAAGCTAACCGTATTACAGGTGGTGAATACACCAAAGCCTATATTGCCATGATGGAATCGTGCATGAGTAATGCTGTTCAGTTCTTACTTGGTCGTGACCAAGCATACTGGGCTGCTGCTATGGCACAGATTCAGGCAGTCACTGCTCGTGTT…	Escherichia phage vB_EcoP_G7C	Escherichia coli	278	LPS O antigen
YP_004782195.1	tail fiber protein	MNEMFSQGGKGSTGILTNKQAIARHFGVKQSEVVYFSVGAVLSGYKVIYDKGTQRAYSLPANIGSGVTAISLSPAGVLVHSAGSVDLGALAVTRKEYVTLPDTFTSGSVIQTKNELLTHNGTQYRWAGGLPKSVPLNSTPVSAGGISPTAWVIANDELIRQELNNGLIPPVGSTSVYDVPGIVVNTTTDNRAAAYAFPGKIFIPNGVTIRCNLLPDDDVRKFVGEGKLIVKNQWYAKDHTFDIAASMNGNNKTVNDEIYCAFRDQTFCRIGIIGDSITDGAWGKQDWSSPPTNSDGDLDAPSTYNHSLSGGSHSWTEHWMNGLLLTQSRRSGETIYQSANCSVSGKKLSDGWGYRNFDRGFFGNTRYGAEAPRVCILAMGWNDSSASIATYRDQIDKFV…	ATGAACGAAATGTTCTCACAAGGCGGTAAGGGTTCAACAGGAATCCTAACCAATAAACAAGCAATAGCACGTCACTTTGGGGTTAAACAATCTGAGGTTGTTTACTTCTCAGTGGGTGCTGTACTAAGTGGTTACAAAGTCATCTACGACAAAGGGACACAGCGTGCTTATTCCTTACCTGCTAACATTGGTTCAGGTGTTACTGCTATAAGCCTTAGTCCTGCTGGTGTATTAGTTCACTCTGCTGGTAGCGTGGACTTAGGTGCATTAGCTGTTACTCGCAAAGAATATGTAACTTTACCGGATACGTTTACTTCTGGCTCAGTTATACAGACCAAGAATGAATTGCTTACTCATAATGGCACGCAGTATCGCTGGGCTGGTGGGTTACCCAAGAGC…	Escherichia phage vB_EcoP_G7C	Escherichia coli	851	LPS O antigen
YP_004782197.1	putative tail protein	MQKLSEVYRGLALSTLKGTGAVTDDRLDIEPDSKPEILAAINEGLVRLHSRFPLKTNSCIVEMKEGRTDYPLQSKYAYSKFTKPTLEVQYPYIMDGFMKPFQDDVIKILNVFDNSGNRRRLNDDSDPHAIFTPRPDTIQCMRPRHFEALNVTYQAKHPVLTGDEEQEVDLADTLMTALHNWVGYRYHTGLNTPEANAKAAEYLQTYESICGEVVDYDLANGSISITETKFEQRGWR	ATGCAGAAATTATCGGAAGTATACCGTGGCTTAGCACTAAGTACCTTAAAAGGTACTGGTGCAGTCACGGATGACAGACTAGATATTGAACCAGATAGTAAGCCGGAGATACTGGCTGCTATTAATGAAGGACTGGTACGACTGCATAGTCGTTTCCCTCTTAAGACAAATAGCTGCATTGTGGAGATGAAGGAAGGGCGTACTGATTATCCTCTTCAATCCAAATATGCTTACTCCAAATTTACTAAGCCTACTCTTGAGGTCCAATATCCGTACATCATGGATGGGTTCATGAAACCTTTCCAGGATGATGTTATTAAAATCTTAAATGTGTTTGATAACTCGGGGAATCGACGTAGACTGAACGACGACTCAGACCCCCATGCTATTTTCACCCCA…	Escherichia phage vB_EcoP_G7C	Escherichia coli	236	LPS O antigen
YP_512279.1	putative tail fiber	MTVSTEVNHNEYTGNGVTTSFPYTFRVFKESDLVVQVVDLNDNITVLTLDTDYTVTGAGGYEGGNVILATALANGYQISISRELSVTQETDLRNQGKFFAEVHEDAFDKLTMLIQQVRSWFSLALRKPSFVANYYDAMDNYIRNLRDPVRPQDAATKKYVDGVAETNLSRTLRTPEPIPALPGIEQRKNKIVAMDDTGNPIMVLPESGSATDVMIQLAANDGFKFIGQCPDILTLRTIEPEKNGQRITLRQHTIGTGLGGGVFRAVLDGTGYTDDDGVVIKTAGGSVWLRVNADKVNPFMFGATGVADDTAALQKMLECGRAAELGTNVWKASNLELNNKSCSLSGSGLHVSRIEQISGATGALLTITQDCSLIYLSDCGLYGDGITAGTSGVTMETGN…	ATGACGGTCTCAACCGAAGTTAACCACAACGAATACACCGGTAACGGTGTTACGACATCATTTCCGTATACCTTTAGGGTTTTCAAGGAATCTGATCTGGTAGTACAGGTTGTTGACCTGAACGATAACATCACTGTTCTGACGCTGGATACTGACTACACAGTAACCGGCGCAGGGGGATATGAAGGTGGTAATGTAATACTTGCAACAGCTCTGGCTAATGGTTACCAGATTTCCATATCACGTGAACTGTCGGTTACGCAGGAAACAGATCTCCGTAACCAGGGGAAGTTCTTTGCTGAGGTGCATGAGGATGCGTTTGATAAGCTGACAATGTTGATTCAGCAGGTTCGTAGTTGGTTTAGTCTGGCGCTACGTAAGCCGTCATTTGTTGCTAAC…	Escherichia phage phiV10	Escherichia coli	875	LPS O antigen
YP_512261.1	tail protein	MAETTKERLNKQFAQLESERQSFEPHWRELSDYINPRGSRFLTSEVNRNDRRNTRIIDSTGTMAARTLASGMMSGITSPARPWFRLATPDPEMMDYGPVKLWLEAVQNRMNDMFNKSNLYQSLPQLYGSLGTYSTGAMAVLDDDEDIIRTMPFPIGSYYLANSPRGSVDTCFRKFSMTVRQLVQEFGLNNVSESVKSMWESGTYEKWIEVMHSVYPNIDRDTSKLDSKNKPFKSVYYEVGGDNDKLLRESGFDEFPIMAPRWEVNGEDVYGSSCPGMLALGPVKALQLLQKRKSQLIDKATNPPMVAPTSLKNQRASLLPGDITYIDQITGQDGFRPAYLVNPSTADLVADIQDTRQIINSAYFVDLFMMLQNINTRSMPVEAVIEMKEEKLLMLGPVL…	ATGGCGGAAACAACTAAAGAGCGATTGAACAAACAGTTCGCACAACTTGAAAGCGAGCGTCAGTCGTTCGAGCCGCACTGGCGCGAGTTGAGTGATTACATCAACCCGCGTGGTTCCCGCTTTCTGACTTCTGAGGTCAACCGTAACGATCGACGCAATACACGCATTATTGATTCGACCGGGACTATGGCGGCGCGCACTCTCGCCAGCGGCATGATGTCAGGCATCACAAGCCCCGCGCGTCCGTGGTTTCGCCTGGCTACGCCAGATCCTGAAATGATGGATTATGGCCCTGTTAAGTTGTGGCTTGAGGCGGTGCAGAACCGCATGAACGATATGTTCAATAAGTCGAATCTCTATCAGTCGCTGCCGCAGTTATACGGAAGCCTCGGCACATAC…	Escherichia phage phiV10	Escherichia coli	559	LPS O antigen
YP_010066494.1	tail fiber protein	MSNNTYQHVSNESKYVKFDPVGSNFPDTVTTVQSALSKISNIGVNGIPDATMEVKGIAMIASEQEVLDGTNNSKIVTPATLATRLLYPNATETKYGLTRYSTNEETLEGSDNNSSITPQKLKYHTDDVFQNRYSSESSNGVIKISSTPAALAGVDDTTAMTPLKTQKLAIKLISQIAPSEDTASESVRGVVQLSTVAQTRQGTLREGYAISPYTFMNSVATQEYKGVIRLGTQSEINSNLGDVAVTGETLNGRGATGSMRGVVKLTTQAGIAPEGDSSGALAWNADVINTRGGQTINGSLNLDHLTANGIWSRGGMWKNGDQPVATERYASERVPVGTIMMFAGDSAPPGWIMCHGGTVSGAQFPDYRNTVGTRFGGDWNNPGIPDMRGLFVRGAGTGS…	ATGAGTAACAATACATATCAGCACGTATCAAATGAATCAAAATATGTTAAATTCGATCCAGTAGGATCGAATTTTCCTGACACTGTCACGACAGTGCAGTCTGCATTATCAAAAATAAGTAATATCGGCGTAAACGGTATTCCTGATGCAACTATGGAAGTTAAAGGAATAGCAATGATTGCGTCAGAGCAAGAGGTTTTAGATGGAACTAATAATTCTAAAATCGTTACGCCAGCTACATTAGCAACAAGACTATTGTATCCAAATGCTACTGAAACTAAGTATGGTTTAACGCGCTATTCAACAAATGAAGAAACATTAGAAGGCTCAGATAATAATTCATCAATAACGCCGCAAAAACTGAAATACCATACTGACGATGTGTTCCAAAATAGATAT…	Enterobacteria phage vB_EcoM_IME340	Escherichia coli	518	OmpA
YP_010066407.1	long tail fiber distal subunit	MATLKQIQFKRSKTAGARPAASVLAEGELAINLKDRVLFTKDDQGNIIDLGFAKGGSIDGNVIHIGNYNQTGDYTLNGAFTQTGNFNLTGIARVTRDIIAAGQIMTEGGELITKSSGTAHVRFFDGNNRERGIIYAPANDGLTTQVLNIRVQDYAAGDESTYAFSGSGLFTSPEVSAWKSISSPQILTDKVITDGKKTGDYDISSLANNNSDTDKNYLRIVRTDPAAAMLHEICENNGISWYSGSTPTDYMLSFSYSGGLQAGHSIAVGMESSPMTYSALGKGSIAIGDNDTGFKWHQDGYFHAVNNGTRTFIYGPAETQSLRKMVMGYSPDGILMTTPPTENYALATVVTYHDNNAYGDGQTLLGYYQGGNYHHYFRGKGTTNINTHGGLLVTPGNID…	ATGGCTACTTTAAAACAAATACAATTTAAAAGAAGCAAAACTGCAGGAGCACGTCCTGCCGCTTCAGTATTAGCCGAAGGTGAATTGGCTATAAACTTAAAAGACCGCGTACTTTTTACTAAAGACGACCAAGGAAATATCATTGATCTTGGTTTTGCTAAGGGCGGTAGCATTGACGGGAATGTTATTCATATAGGAAACTATAATCAAACTGGTGATTATACTTTAAATGGCGCTTTCACTCAGACAGGTAATTTTAATTTAACTGGTATTGCTCGAGTAACTCGCGATATTATTGCCGCCGGGCAGATTATGACTGAGGGCGGAGAACTTATTACAAAAAGTTCAGGTACAGCGCATGTTCGTTTTTTCGATGGCAATAACCGCGAACGCGGAATA…	Enterobacteria phage vB_EcoM_IME340	Escherichia coli	1080	OmpA
YP_010066408.1	tail fiber protein	MADLKVGSTTGGSVIWHQGNFPLNPAGDDVLYKSFKIYSEYNKPQAADNDFVSKANGGTYLNKVIFNKGMTVPGAGSGDNGIFAGPGDNATYDTTNMDIVSWYGIGFKSSQGSAGRTVVINTRNGDISSKGVIEASQIRATSLSPVNNYDLTRKDYVDGAINIVTANANSRVLRSGDTMTGNLTAPNLFSQNPASQPSHVPRFDQIVIKDSVQDFGYY	ATGGCTGATTTAAAAGTAGGTTCAACAACTGGAGGCTCTGTCATTTGGCATCAAGGAAATTTTCCATTGAATCCAGCCGGTGACGATGTACTCTATAAATCATTTAAAATATATTCAGAATATAATAAGCCACAAGCTGCTGATAACGATTTCGTTTCTAAAGCTAACGGTGGTACGTATTTAAATAAAGTAATTTTTAATAAAGGAATGACTGTTCCTGGTGCAGGGTCAGGTGACAACGGTATTTTTGCTGGTCCTGGTGATAATGCCACATATGATACTACAAATATGGATATTGTTTCGTGGTATGGTATTGGTTTTAAATCATCACAGGGTTCAGCGGGTAGAACTGTAGTAATTAACACGCGAAATGGAGATATTAGCTCAAAGGGTGTAATT…	Enterobacteria phage vB_EcoM_IME340	Escherichia coli	218	OmpA
YP_010066410.1	tail protein	MAEIKRKFRAEDGLDAGGDKIINVALADRAVGTDGVNVDYLIQENTVQQYDPTRGYLKDFVIIYDNRFWAAINDIPKPAGAFNSVRWRALRTDANWTTVSSGPYQLKSGESISVDTAAGNDITFTLPSTPIDGDTIVLQDIGGKPGVNQVLITAPVQSIVNFRGQQVRSVLMTHPKSQIVLIFSNRLWQMYVADYSREAVVVTPASLYQAQSNDFIVRRFTSAAAINIKLPRFANHGDIINFVDLDKLNPLYHTIVTTYDETTSVQEVGTHSIEGRTSIDGFLMYDDNEKLWRLFDGDSKARLRIITTNSSIRPNEEVMVFGANNGTTQTIELQLPTDISIGDTVKISMNYMRKGQTVKIKAAGEDKIASSVQLLQFPKRSEYPPEAEWVTVQELVFNG…	ATGGCCGAGATTAAAAGAAAGTTCAGAGCAGAAGACGGTCTGGACGCAGGTGGCGATAAAATAATCAACGTAGCTTTAGCTGATCGTGCCGTAGGAACTGACGGTGTTAACGTTGATTACTTAATTCAAGAAAACACAGTTCAACAATACGATCCAACTCGTGGATATTTAAAAGATTTTGTAATCATTTATGATAACCGCTTTTGGGCTGCTATAAATGATATTCCAAAACCAGCAGGAGCTTTTAATAGCGTACGATGGAGAGCGTTACGTACCGATGCAAACTGGACAACTGTTTCATCAGGACCTTATCAATTAAAGTCAGGTGAATCAATTTCAGTTGATACTGCAGCTGGTAATGACATTACATTTACTTTACCATCTACTCCAATTGACGGT…	Enterobacteria phage vB_EcoM_IME340	Escherichia coli	1289	OmpA
YP_010066496.1	tail protein	MKQNINIGNVVDDGTGDYLRKGGIKINENFDELYYELGDGDVPYSAGAWKTYDASSGQTLTAEWGKSYAINTSSGRVTLQLPKGTVNDYNKVIRARDVFATWNVNPVTLVAASGDTIKGSSSSVEINIQFSDLELVYCAPGRWEYVKNKQIDKIVSSDISNVARKEFLVEVQGQTDFLDVFNGTSYNVNNIRVKHRGNELYYGDVFSENSDFGSPGENEGELVPLDGFNIRLRQPCNIGDTVQIETFMDGVSQWRSSYTRRQIKVLDSKLTSKTSLEGSIYVTDLSAMKSIPFSAFGLIPGEPINPNSLEVRFNGILQQQAGTAGYPLFLCEGASSDTREGCISLGGEWKESNTDYSIEYEDGKPTSLLFDRKFESGDIIVITWFNNDLGTLLEKDDII…	ATGAAACAAAATATTAATATCGGTAATGTTGTTGATGATGGTACCGGTGACTACCTGCGTAAAGGTGGTATAAAAATAAATGAAAACTTTGATGAACTTTATTATGAACTTGGTGATGGAGATGTTCCATATTCAGCCGGTGCCTGGAAAACTTATGATGCTTCATCTGGACAAACACTAACGGCAGAATGGGGAAAATCATATGCCATTAATACTTCGTCTGGAAGAGTAACTCTACAACTTCCTAAAGGAACTGTTAATGATTACAACAAGGTAATTAGAGCTAGAGACGTATTTGCTACATGGAACGTCAATCCAGTTACACTAGTAGCTGCTTCCGGAGATACAATTAAAGGGTCGTCATCATCAGTTGAAATTAATATTCAATTTAGTGATTTA…	Enterobacteria phage vB_EcoM_IME340	Escherichia coli	601	OmpA
YP_010073528.1	tail fiber protein	MSNNTYQHVSNESKYVKFDPVGSNFPDTVTTVQSALSKISNIGVNGIPDASMEVKGIAMIASEQEVLDGTNNSKIVTPATLATRLLYPNATETKYGLTRYSTNEETLEGSDNNSSITPQKLKYHTDDVFQNRYSSESSNGVIKISSTPAALAGVDDTTAMTPLKTQKLAIKLISQIAPSEDTASESVRGVVQLSTVAQTRQGTLREGYAISPYTFMNSVATQEYKGVIRLGTQSEINSNLGDVAVTGETLNGRGATGSMRGVVKLTTQAGIAPEGDSSGALAWNADVINTRGGQTINGSLNLDHLTANGIWSRGGMWKNGDQPVATERYASERVPVGTIMMFAGDSAPPGWIMCHGGTVSGDQYPDYRNTVGTRFGGDWNNPGIPDMRGLFVRGAGTGG…	ATGAGTAATAATACATATCAGCACGTATCAAATGAATCAAAATATGTTAAATTCGATCCAGTGGGATCGAATTTTCCTGACACTGTTACGACGGTGCAGTCTGCATTATCAAAAATAAGTAATATCGGCGTAAATGGTATTCCTGATGCATCTATGGAAGTTAAAGGAATAGCAATGATTGCATCAGAGCAAGAGGTTTTAGATGGAACAAATAATTCTAAAATCGTTACACCAGCTACATTAGCAACAAGATTATTGTATCCAAATGCTACTGAAACTAAATATGGTTTAACGCGTTATTCAACAAATGAAGAAACATTAGAAGGCTCAGATAATAATTCATCAATAACACCGCAAAAACTGAAATACCATACTGATGATGTGTTCCAAAATAGATAT…	Escherichia phage PP01	Escherichia coli	518	OmpC
YP_010073526.1	tail protein	MKQNINIGNVVDDGTGDYLRKGGIKINENFDELYYELGDGNVPYSAGAWKTYNASSGQTLTAEWGKSYAINTSSGRVILQLPKGTVNDYNKVIKARDVFATWNVNPVTLVAASGDTIKGSSSSVEINVQFSDLELVYCAPGRWEYVKNKQIDKIISSDISNVARKEFLVEVQGQTDFLDVFRGTSYNVNNIRVKHRGNELYYGDVFSENSDFGSPGENEGELIPLDGFNIRLRQPCNIGDTVQIETFMDGVSQWRSSYTRRQIKVLDSKLTSKTSLEGSIYVTDLSTMKSIPFSAFGLIPGEPINPNSLEVRFNGILQQQAGTAGYPLFLCEGANSDTQAGCISLGGEWKESNTDYSIEYEDGKPVSLLFDRKFESGDIIVITWFNNDLGTLLEKDDII…	ATGAAACAAAATATTAATATCGGTAATGTTGTAGATGATGGTACCGGTGACTACCTGCGTAAAGGTGGTATAAAAATAAATGAAAACTTTGATGAGCTTTATTACGAGCTTGGTGACGGTAATGTTCCATATTCAGCTGGTGCCTGGAAAACTTATAATGCTTCATCAGGACAAACATTAACAGCAGAATGGGGAAAATCATATGCCATTAACACTTCATCTGGAAGAGTAATTCTACAACTTCCTAAAGGAACTGTTAATGATTATAATAAAGTAATTAAAGCTAGGGATGTATTTGCAACATGGAATGTTAATCCAGTTACTCTAGTAGCCGCTTCCGGTGATACTATTAAAGGATCATCGTCATCAGTTGAAATTAATGTTCAATTTAGCGATTTA…	Escherichia phage PP01	Escherichia coli	601	OmpC
YP_010073620.1	tail fiber protein	MADLKVGSTTGGSVIWHQGNFPLNPAGDDVLYKSYKIYSEYNKPQAVDNDFVSKANGGTYLNKVIFNKGMTVPGAGSGDNGIFAGPGDSATYDTTNMDIVSWYGIGFKSSQGSAGRTVVINTRNGDISSKGVIEASQIRATSLSPVNNYDLTRKDYVDGAINIVTANANSRVLRSGDTMTGNLTAPNLFSQNPASQPSHVPRFDQIVIKDSVQDFGYY	ATGGCTGATTTAAAAGTAGGTTCAACAACTGGAGGCTCTGTCATTTGGCATCAAGGAAATTTTCCATTGAATCCAGCCGGTGACGATGTACTCTATAAATCATATAAAATATATTCAGAATATAATAAGCCACAAGCTGTTGATAACGATTTCGTTTCTAAAGCTAATGGTGGTACTTATTTAAATAAAGTAATTTTTAATAAAGGAATGACTGTTCCTGGCGCAGGGTCAGGCGATAACGGTATTTTTGCTGGTCCTGGTGATAGTGCCACGTATGATACTACAAATATGGATATTGTTTCGTGGTATGGTATTGGTTTTAAATCATCACAGGGTTCAGCGGGTAGAACTGTAGTAATTAACACGCGAAATGGAGATATTAGCTCAAAGGGTGTAATT…	Escherichia phage PP01	Escherichia coli	218	OmpC
YP_010073621.1	gp37 long tail fiber, distal subunit	MATLKQIQFKRSKTAGARPAASVLAEGELAINLKDRVLFTKDDQGNIIDLGFAKGGSIDGNVIHTGNYNQTGDYTLNGVFTQTGNFNLTGIARVTRDIIAAGQIMTEGGELITKSSGTAHVRFFDNNSRERGIIYAPANDGLTTQVLNIRVQDYAAGNESTYAFSGSGLFTSPEVSAWKSISSPQILTDKVITNGKKTGDYDIYSLSNNTPMAEGETAINHLRVMRNAVGAGIFHEVNVNDGITWYSGDGLDTYLWSFNWAGGLKAGHSISVGLPGGSKGYSELGTASIALGDNDTGFKWHQDGYFHTVNNGTRTFIYGPAETQSLRKMVMGYSPDGILMTTPPTENYALATVVTYHDNNAFGDGQTLLGYYQGGNYHHYFRGKGTTNINTHGGLLVTP…	ATGGCTACTTTAAAACAAATACAATTTAAAAGAAGCAAAACTGCAGGAGCACGTCCTGCCGCTTCAGTATTAGCCGAAGGTGAATTGGCTATAAACTTAAAAGACCGTGTACTTTTTACTAAAGATGACCAAGGAAATATTATTGATTTAGGTTTTGCTAAAGGCGGTAGTATTGACGGGAATGTTATTCATACAGGCAATTATAACCAAACTGGCGATTATACTTTAAATGGCGTCTTCACTCAGACAGGTAATTTTAATTTAACTGGTATTGCTCGAGTAACTCGCGATATTATTGCCGCCGGGCAAATTATGACCGAGGGCGGAGAACTTATTACAAAAAGCTCAGGTACAGCGCATGTTCGTTTTTTCGATAACAATAGCCGCGAACGTGGAATC…	Escherichia phage PP01	Escherichia coli	1109	OmpC
QEI24379.1	tail fiber protein	MSSGCGDTLSLNDLQIAKKHQIFEAEVITGKQGGVAGGADIDYATNQVTGQTQKTLPAVLRSAGFSPASFNFTTGGTLGVNDANKAVLWPKEDGGDGNYYAWRGSLPKVIPAASTPLTTGGISDSAWVAFGDITFRAEADKKFKYSVKLSDFTTLQQLADAAVDSVLIDRDYTFTNGETVNFGGKTLTIDCKAKFIGDGALIFTNMGSGSIIEKPFMESATTPWVIKPWTDDNQWITDPAAVVATLKQSKTDGYQPTVNDYAKFPGIESLLPPEAKDQNISSVLEIRECTGVEVHRASGLMACFLFRGCHFCKMVDADNPSGGKDGVITFENLSGDWGKGNYVIGGRTSYGSVSSAQFLRNNGGFERDGGVIGFTSYRAGESGVKTWQGTVGSTTSRNY…	ATGTCTAGTGGTTGCGGCGATACATTGTCACTTAACGATTTACAAATAGCTAAGAAACACCAGATTTTCGAAGCTGAGGTTATCACCGGCAAACAGGGTGGTGTAGCAGGCGGCGCAGATATCGACTACGCCACTAACCAGGTAACAGGTCAGACGCAGAAGACGCTTCCCGCAGTCTTACGTAGTGCTGGTTTCTCCCCGGCATCTTTTAATTTTACGACCGGGGGTACTCTCGGCGTAAACGACGCCAATAAAGCGGTTCTTTGGCCGAAAGAAGATGGCGGGGATGGTAACTATTACGCATGGCGTGGCTCCCTGCCGAAAGTTATCCCTGCGGCGTCGACACCTCTTACGACGGGCGGCATTTCGGATTCCGCTTGGGTCGCGTTCGGGGATATC…	Salmonella phage SS1	Escherichia coli	684	OmpC or LamB
QEI24380.1	putative tail associated protein	MVGDPIEQGLYITVESNEVDGVVLKAPNGLGISFSYMSGYPSLSGNIGTIYDPTAGSDFSGVLVPNDTFSLVAAWTNTDVDLSGGGYQVVSVSEGTVTFIVPGGLIGRWQEIRPGSFFRGDGEASLQPDNTYEKTLTDWVSINRTEVERIVANIAAANGMYKDNGKSKTLASVTAEIQYQLLDENSVPYGPIYTAQGTVSGRTPDYNGVTIYADLPVASRVRVRARRVTDLDFNFEGSVVDEITYVNLYGQTRDNTPHYGNRTTVHSMRKQTPRAAEVKQPQLRMIATEMVYKYLGNGVFEDTMTPNTQAVQSLIRLARDPDVGGLNLTVRNMDKLLAVQNEVEAYFGDKQAGEFCYTFDDYKTTMQDIVSTIADAIFCTPYRRGADILLDFERPRMGP…	ATGGTCGGAGACCCCATAGAGCAAGGCCTGTACATCACCGTAGAATCTAACGAAGTAGACGGCGTGGTTCTGAAAGCCCCCAACGGTCTCGGCATTTCTTTCTCTTACATGTCAGGGTATCCGTCTTTGTCAGGAAACATTGGCACTATATACGACCCAACAGCCGGCTCGGATTTTTCTGGAGTACTGGTGCCTAATGACACGTTTTCGCTGGTGGCCGCGTGGACAAATACAGACGTTGACCTGTCCGGCGGCGGGTATCAGGTAGTAAGCGTGTCCGAAGGGACTGTTACCTTTATAGTACCTGGTGGTCTAATTGGTAGGTGGCAAGAAATAAGACCTGGTTCGTTTTTCCGCGGTGATGGAGAGGCCTCGCTGCAACCAGACAACACGTATGAG…	Salmonella phage SS1	Escherichia coli	644	OmpC or LamB
QEI24392.1	putative tail protein	MALQPYKGGMTAQFYVLETTPGVTPDNPMWQPLRNTGGIPAVTRDALVSNELDGSSETSSIRTGNHQVTGEYAIELSAESQDELLAGAMSSSWVAGSTKSGISVTVDPVAKTFTRTNGSFETDGVEVGDLVQFNGLSGNNDKAFMVTAVTATVITGAGIQHTLTAESDAQADLRIADKLETGNLCKTYSILTWLKGKCGNPDSYIITRGVEFTGFTIEQAVNAMVTGSFPFIGLNQEILQQPPSGSNFTTNFSARPFASVDVSVYDGSAPLKLIDTFTITNDNGASAQFELGNKSVAFVERDRASNTFSLAGKLYDLTLLNKFLNETEMEVSSVLDGPDGAMSFTLKRASLTSATPEIGGPGSITLSLDGQATGNRFQSSIVIQRIKYA	ATGGCGTTACAACCATATAAAGGCGGGATGACCGCGCAGTTTTACGTTCTTGAGACGACGCCGGGTGTGACTCCCGATAACCCGATGTGGCAGCCGCTCCGAAACACCGGGGGTATCCCTGCCGTAACTCGCGACGCCCTCGTCTCTAATGAACTGGACGGCAGCAGCGAAACATCATCCATCCGCACCGGTAACCACCAGGTAACTGGTGAATATGCTATTGAACTTAGCGCGGAAAGCCAGGATGAGTTGCTTGCTGGCGCAATGTCCAGTTCCTGGGTAGCAGGTTCCACTAAATCGGGAATCAGCGTTACCGTAGACCCGGTGGCGAAAACTTTCACACGCACAAACGGTAGTTTTGAAACAGACGGTGTTGAAGTTGGCGACCTTGTCCAGTTC…	Salmonella phage SS1	Escherichia coli	389	OmpC or LamB
YP_010094169.1	long tail fiber distal subunit	MATLKQIQFKRSKVAGVRPTPAQLAEGELAINLKDRLLFTKDDTGAIIDLGFAKGGNIDGNVIHNGNYNQTGDYALKGAFTQTGSYTTSGSITANGDITAKSRLMTDNGEVLVRGAGTTHVRFQDLADARERGIIYSQNRAGDTKQILNVRVQDYTNSTSNIFAFNGDGLFYAPSISGGTSVKSPIIYTNKVITDGKAAGDYDISSLSNNTPLAESETAINHLRVMRNAVGAGIFHEVNVNDGIAWYSGDGLDTYLWSFTWSGGLKAGHSISVGLPGGPKGYSELGTASIALGDNNTGLKWKQDGQFHTVNNGAYTLLTTPTEVTSLKQLVAGYSTNGSDLILPTAQNYPLVIVNTTNDKNGFGDGQTLLGYHQSGKYHHYFRGKGVTNVNTDGGLLVT…	ATGGCTACTTTAAAACAGATACAATTTAAAAGAAGTAAAGTAGCTGGTGTACGTCCTACGCCAGCGCAGTTGGCTGAAGGCGAGCTGGCTATTAACTTAAAAGACCGTTTGTTATTTACCAAAGATGACACTGGAGCGATTATCGACCTTGGCTTTGCTAAAGGTGGTAATATCGACGGAAACGTTATTCATAACGGTAACTACAACCAGACCGGCGATTATGCCCTGAAGGGTGCTTTTACCCAAACAGGTAGTTATACGACATCCGGAAGTATAACAGCAAATGGCGATATCACAGCAAAATCTCGCCTAATGACAGATAACGGTGAAGTTCTTGTACGGGGTGCAGGAACTACCCACGTTCGATTCCAGGATTTGGCTGATGCGCGTGAAAGAGGC…	Enterobacteria phage vB_EcoM_IME281	Escherichia coli	1106	OmpF
YP_010094172.1	long tail fiber proximal subunit	MADILKPAFRATSGLDAAGEKVINVAKADYNVLDDGVNVEFFIDENTIQAYDETRGYKKGFAVIHDQRIWVAQRDIAAPAGTFVPGYWTATRTDPKWITVASPTRQLASGEYIAVDSAASFTTFTLPPNPTDGDTVVIKDIGGRVGYNEIKVQSSSAPGGGNQKIVRFGNQFSETLITKPFSYNMLIFANRLWHFWEAGNEERGIRVEPNTAQFQSQAGDNVLRRYTSGAVIKFTLPKYANQGDMVKTVDIDGLGSKFHLIVETFDASSSLGKPGQHSMEFRTSGDGFFVYNSVEKMWYVWDGDRQTRLRVIRDDVELLANESIIVFGENNSTPQTINITLPTGVAIGDTVKIALNYLRKGQTVNIKAVTGDKIASSVQLLQFPKRSEYPPDTEWVLVD…	ATGGCTGATATTTTAAAACCTGCATTCCGTGCTACATCCGGACTCGATGCTGCGGGCGAGAAAGTTATCAATGTTGCCAAAGCCGATTACAATGTACTAGATGATGGCGTCAACGTTGAATTCTTTATAGATGAGAACACCATCCAGGCGTACGACGAGACGCGCGGATATAAGAAAGGGTTTGCAGTAATCCATGACCAACGTATTTGGGTTGCTCAACGTGATATCGCTGCACCAGCTGGAACTTTTGTACCTGGTTATTGGACCGCTACCCGTACTGACCCTAAATGGATTACAGTAGCATCTCCTACACGCCAGCTGGCTTCCGGTGAATATATCGCAGTGGATTCTGCTGCTAGCTTTACTACATTTACCCTGCCTCCTAACCCTACTGATGGC…	Enterobacteria phage vB_EcoM_IME281	Escherichia coli	1323	OmpF
YP_010094257.1	short tail fibers	MSTNTLKHISDKSEFKSFDPTGSNFPPDITNVQEALATISLIGVTGNVPSATETSQGIIRLATTQEVMDGLDAYSAVTPATLKARLDIPTQATETYVGITRYATNAEAIAGTEPQAAIVATSLKAVMDYTFENRLSTENATGVIKISTTPAALAGTDDTTAMTPLKVSQAIGAATAALPVYSTATTTNEGLVRLATNAEVGNGSLSVGIAISPAGLATLTSTEERSGIIKLAGWDMVSNGTDHTAAVTPASLLARTGNTGRIGLVRLSTTVGQGDGNTALAYNANVISTSGGEIWGTLNVNGALRRNGVDVVTHDQLSDSVPVGTICMWGGNEGNIPGKWRACVGGTYTGGAYLNAVGGRWGWWGAIPDFRGLYPRGANMVGGYSEGEVNPHIAGNRGE…	ATGTCAACAAACACACTAAAACACATTAGTGATAAATCGGAATTCAAATCATTCGACCCTACTGGGTCGAATTTCCCGCCTGATATTACTAATGTTCAAGAAGCATTGGCAACTATTTCATTAATCGGCGTCACAGGTAATGTTCCTTCAGCTACAGAAACGTCCCAAGGCATTATTCGTCTTGCCACAACACAAGAAGTAATGGATGGTCTGGATGCTTATAGTGCAGTGACACCGGCAACTTTAAAAGCCCGTTTAGATATTCCTACTCAGGCAACAGAAACTTATGTAGGTATCACCCGTTATGCTACTAACGCTGAAGCTATAGCAGGCACAGAGCCCCAGGCTGCAATCGTAGCAACTTCTTTGAAAGCGGTAATGGATTATACATTTGAGAAC…	Enterobacteria phage vB_EcoM_IME281	Escherichia coli	508	OmpF
S13237	tail fiber protein gp37	ASDGVRPTGCGSFASQNDANVRAPIYMNIERTATSEYVPIVNQRYVQGDSTYSIGTLINQGDFRVHYHQGTSTTGTDLSWEFRRTGDFRLPGKIIVGNTTLGTDGNITGGSGNFANLNSTIESLKTDIVSSYPIGAPIPWPTDTPPNGYALMEGQTFDTRAYPKLAAAYPSGTIPDMRGQTIKGKPSGRAVLSTEADGVKSHTHGASASNTDLGTKTTSSFDYGTKTTSSFDYGTKTSNTTGNHNHTVSGTTSSAGAHQHARSGPQLSNGISTNIFPDGYSDVGTNYNSKFSGTVIGSSVPCIIGKTSNDGAHTHTWSGTTSTTGNHAHTVGIGAHTHTVGIGAHTHTVAIGSHGHTITVNATGNTENTVKNIAFNYIVRLA	AAGCTTCTGACGGCGTTCGTCCAACAGGTTGTGGTTCATTTGCATCTCAGAATGACGCAAACGTCAGAGCTCCAATTTATATGAATATAGAGCGTACTGCTACTTCTGAATACGTTCCTATTGTAAACCAGCGTTATGTGCAAGGTGATAGCACTTATTCTATTGGGACATTAATTAATCAAGGAGATTTCCGTGTTCATTACCATCAGGGTACTAGTACTACCGGTACTGATTTAAGCTGGGAATTCCGTCGCACCGGTGATTTCCGCTTACCTGGTAAAATTATTGTAGGCAACACAACTTTAGGAACTGATGGTAATATCACTGGTGGTTCTGGTAATTTTGCTAACTTAAACAGTACAATTGAATCACTTAAAACCGATATTGTATCGAGTTACC…	phage TuIa	Escherichia coli	382	OmpF
S13239	tail fiber protein gp37	NLNSTIESLKTDIVSSYPIGAPIPWPTDTPPDGYAIMEGQTFDKSAYPKLAMAYPSGVIPDMRGQTIKGKPSGRAVLSAEADGVKAHSHSASASSTDLGTKTTSSFDYGTKTTSSFDYGTKTSNTTGNHSHTVSGTTSSAGAHQHARSGPQIQAGIPNNIFYDGYNSVGANANAKITGSVSGATAGSNIAKTSSDGAHTHTWSGTTSTTGNHAHTVGIGAHTHTVGIGAHTHTVAIGSHGHTITVNSTGNTENTVKNIAFNYIVRLA	CTAATTTAAACAGTACAATTGAATCACTTAAAACCGATATTGTATCGAGTTACCCAATCGGTGCTCCTATTCCATGGCCAACGGATACTCCTCCTGACGGTTACGCTATTATGGAAGGCCAGACTTTTGATAAGTCTGCATACCCAAAATTGGCTATGGCTTACCCATCTGGCGTAATTCCAGATATGCGCGGGCAAACTATTAAAGGTAAACCAAGTGGTCGAGCTGTATTAAGCGCAGAAGCCGATGGTGTTAAGGCTCATAGCCATAGTGCATCGGCTTCAAGTACTGACTTGGGTACTAAAACTACGTCGAGTTTTGATTATGGTACTAAGACGACAAGTAGCTTTGACTATGGCACTAAGACTAGCAATACCACAGGTAACCACTCTCATACTG…	phage TuIb	Escherichia coli	267	OmpC
AFV29161.1	tail fiber protein	MTKKLVITKTCNKTPSLILTNNPAQAGFFNGVKMQLLHGETIIQGAKGGGGSAHTPVEQPDDLLSVAKLKMLIAVSEGEIQGDLTAQNIFLNDTPLANDSGEYNFSGVKWEFRKGTQDQTYIAGMPQVDNELAVGTTVTTTAPWTRQFTNLSLDAIRIKLSLPVQYLYKDNGDMVGTVTEYAIDLSTDGGAWKTVVNGKFDGKTTTEYQRDHRIDLPKSTSGWSVRVRRITADASGSNSKLVNAFKVFSYAEVIDSKLRYPLTALLYVEVDSSQFNGSAPKVTCKIKGKLIKVPDNYDPITRTYSGSWSGGFKMAWSNNPAWIFYDLVLDEIYGMGTRVDASMVDKWALYSIAQYCDEMVSDGAGGTEPRFTCNVFIQSQEDAWQVLNDLAAVFRGITF…	TTGACTAAAAAGTTAGTTATTACAAAAACATGTAATAAGACGCCATCATTAATATTAACTAATAACCCAGCTCAGGCTGGGTTTTTTAATGGGGTAAAAATGCAACTTCTCCATGGTGAAACCATCATACAGGGTGCAAAAGGGGGCGGTGGAAGCGCGCATACTCCGGTTGAGCAACCTGACGATCTGCTGTCGGTCGCAAAATTAAAAATGCTCATTGCCGTTTCTGAGGGAGAAATACAGGGCGACCTGACCGCTCAGAATATTTTCCTCAACGATACGCCGCTGGCAAACGACAGCGGGGAATACAACTTCAGCGGCGTGAAATGGGAGTTCCGTAAGGGCACACAGGACCAGACCTATATTGCCGGGATGCCCCAGGTCGATAACGAACTGGCG…	Enterobacteria phage phi80	Escherichia coli	1192	FhuA and TonB
AFV29152.1	major tail protein	MPTPNPLAPVKGAGTTLWLYTGTGNAFANPLSDIDWNRLAKIKELTPGEMTAESYDDTYLDDEDADWNATAQGAKSAGDTSFTLAWKPGEEGQKDLVAWFIDGSVRYYKIKYPNGTVDVFRGWCSSLGKAIPAKEVITRTAKITNTGKPELAEESGSPNIPVTGVTLDKATASVAVGATTTLNVTVNPASASDKSFRVSSADRAKATVTANGNTLTVTGVAAGTADIIVMTSDGNFVAVCKVTVTAA	ATGCCAACACCTAATCCACTCGCTCCTGTAAAAGGTGCCGGTACCACGCTCTGGCTGTACACCGGAACGGGTAACGCTTTCGCCAACCCACTCTCTGATATCGACTGGAATCGCCTGGCGAAAATCAAAGAACTCACGCCGGGCGAAATGACCGCAGAATCGTATGACGACACCTACCTCGACGACGAGGACGCCGACTGGAACGCGACCGCTCAGGGGGCAAAATCTGCTGGCGACACCTCTTTCACCCTCGCCTGGAAGCCGGGTGAAGAAGGGCAAAAAGACCTGGTCGCATGGTTTATTGATGGCTCAGTACGCTATTACAAAATCAAATATCCGAATGGTACCGTCGACGTTTTCCGCGGTTGGTGCAGCAGCCTGGGTAAAGCCATCCCGGCA…	Enterobacteria phage phi80	Escherichia coli	247	FhuA and TonB
AFV29165.1	tail fiber protein of complex nature	MLYNTGTIAINRNTATGTGTNWTAPASQVRAGQTIIVMSNPVQLFQISSVNSATSMTVTPAASPALSGQKYGILVSDNISVDGLAQAMSQLIKEYDENIGAWETFATTSANQNITVTINGTSLSIPALGKLLQKGSNGALPVNQGGTGAPSAWEATKNLKTLRTMERRFGPGDEPRDGGWSNTIGFVVGQTSTGANGAFVDFTSFDQSARLQIIGFYSDSQNHNGVGYNLWHPNLQTWYPFTTLRDNRNTTVDSNGFIKVASPIVKIFRDGSYETNEESEGIDVTHINTGEYLIAGCTGLNADAAWGGIDGGFEIPVDRNKLARIWLDYEVNADGSVLVKTYHRTHPKAPEFARNEINGLTNGEPVDIPADSFVSVRVEMPPDSIWNQRQNDALEADVQ…	ATGCTTTATAACACCGGCACCATCGCCATTAATAGAAATACCGCCACCGGGACGGGTACAAACTGGACGGCACCGGCCAGCCAGGTTCGCGCTGGCCAGACAATTATCGTGATGTCTAACCCGGTGCAACTGTTCCAGATTTCATCCGTGAACAGCGCCACGTCAATGACGGTTACGCCTGCCGCTTCCCCGGCGCTGAGCGGCCAGAAGTACGGCATTCTGGTATCAGATAATATCTCGGTTGATGGGCTGGCGCAGGCCATGTCGCAGCTTATCAAGGAGTATGACGAGAATATTGGTGCGTGGGAGACGTTCGCCACAACCTCAGCCAACCAGAACATTACCGTTACGATCAATGGCACCAGTTTATCAATCCCGGCTCTTGGGAAATTACTGCAG…	Enterobacteria phage phi80	Escherichia coli	403	FhuA and TonB
YP_009226010.1	tail fiber protein	MTNIKARKGGSSSPRTPVEMPDNLISKDKVKLLLAVSDGEVVNDFSLKQLHFGGVPVQNEDGTFNYEGVIAEFRPGTQTQDYIQGFSESSAEFQVAREVTHNTPYTLTVSNKNLSAIRFRLLWPRVLKQKDNGDMVGSVVEYKIEMAVDGASYQTYLTGKIDGKNTTGGYDRSIRVNLPQNFTSQVLIRVSRVTPDSDGVKVVDAFQVQSYAEVIDAKFRYPLTAMLYVEFDSDLFQNQIPTISLKKKWKIIQVPSNYDPINRTYSGTWDGVFKWAWSNNPAWVLYDLIMNQRYGLDQRELGIPVDKWSLYEVAQYCDELVPDNRGGMEPRYLMDVVVQSQVEAFQLVRDICSAFRGMTFYNGESLSIIVDKPRDPVYLFTADNVVDGVFVRTFPSEKT…	ATGGCACTATACAGAGAAGGCAAAGCGGCTATGGCCGCAGACGGAACCGTTACCGGGACTGGCACAAAATGGCAATCTTCGCTTTCGCTGATTCGCCCAGGCGCGACGATTATGTTTTTGTCGTCACCAATTCAAATGGCCGTCGTAAACAAGGTGGTTAGCGATACTGAAATTAAAGCCATCACCACAAACGGCGCTGTCGTAGCGTCTAGCGATTACGCGATCCTGTTAAGTGACTCACTTACCGTTGACGGTCTGGCGCAAGATGTTGCTGAAACTCTGCGCTACTATCAGTCACAGGAAACCGTGATCGCGGATGCAGTCGAGTTCTTCAAGAACTTTGATTTCGATTCCCTGCAAGATCTTGCTAACCAAATTAATGCAGACTCTGAATCTGCA…	Klebsiella phage KP36	Escherichia coli	1233	TolC and LPS
YP_009226011.1	putative tail fiber protein	MALYREGKAAMAADGTVTGTGTKWQSSLSLIRPGATIMFLSSPIQMAVVNKVVSDTEIKAITTNGAVVASSDYAILLSDSLTVDGLAQDVAETLRYYQSQETVIADAVEFFKNFDFDSLQDLANQINADSESAQSSAAAAAASENAAKTSENNAKSSEVAAENARDQVQQIINDAGDASTLVVLANPDGFRHIGRCKDIATLRTIEPVESRQVIEVLSYYNGLAQGGGTFWYDPNDSVTEDNGGSCIVTNGGKRWKRIIDGAVDVLSFGAKPDDISFDSAPHIQAALDNHDAVSLYGRSYYIGSPIYMPSRTVFDGMGGKLTSIAPSTAGFMAGSIFAPGNYHPDFWEEVPKVAATTTLGSANITLADPNIVNVGDIIRLSSTTGVLSAGFFVSEYLQM…	ATGGCACTATACAGAGAAGGCAAAGCGGCTATGGCCGCAGACGGAACCGTTACCGGGACTGGCACAAAATGGCAATCTTCGCTTTCGCTGATTCGCCCAGGCGCGACGATTATGTTTTTGTCGTCACCAATTCAAATGGCCGTCGTAAACAAGGTGGTTAGCGATACTGAAATTAAAGCCATCACCACAAACGGCGCTGTCGTAGCGTCTAGCGATTACGCGATCCTGTTAAGTGACTCACTTACCGTTGACGGTCTGGCGCAAGATGTTGCTGAAACTCTGCGCTACTATCAGTCACAGGAAACCGTGATCGCGGATGCAGTCGAGTTCTTCAAGAACTTTGATTTCGATTCCCTGCAAGATCTTGCTAACCAAATTAATGCAGACTCTGAATCTGCA…	Klebsiella phage KP36	Escherichia coli	883	TolC and LPS
YP_010071202.1	tail fiber protein	MSNNTYQHVSNESRYVKFDPTGTNFPAEITDVQAAIAAISPAGVNGVPDASSTTKGILFLATEQEVIDGTDNTKAVTPATLATRLSYPNATETVYGLTRYSTDDEAIAGVNNESSITPAKFTVALNNAFETRVSTESSNGVIKISSLPQALAGADDTTAMTPLKTQQLAIKLIAQIAPSETTATESDQGVVQLATVAQVRQGTLREGYAISPYTFMNSSATEEYKGVIKLGTQSEVNSNNASVAVTGATLNGRGSTTSMRGVVKLTTTAGSQSGGDASSALAWNADVIHQRGGQTINGTLRINNTLTIASGGANITGTVNMTGGYIQGKRVVTQNEIDRTIPVGAIMMWAADSLPSDAWRFCHGGTVSASDCPLYASRIGTRYGGSSSNPGLPDMRGLF…	ATGAGTAATAATACATACCAACACGTTTCTAATGAATCTCGCTATGTAAAATTTGATCCAACTGGTACAAATTTTCCAGCAGAGATTACTGATGTTCAGGCTGCTATAGCAGCCATTTCTCCTGCTGGTGTAAATGGAGTTCCTGACGCATCATCAACAACAAAGGGAATTTTATTTCTTGCTACTGAACAGGAAGTTATCGATGGAACTGATAATACCAAAGCAGTTACACCAGCAACATTGGCAACAAGATTATCTTACCCAAACGCAACTGAAACCGTTTATGGATTAACACGATATTCTACAGATGATGAAGCAATTGCTGGAGTTAATAATGAATCTTCTATAACTCCTGCTAAATTTACTGTTGCCCTTAATAATGCCTTTGAAACTCGCGTT…	Enterobacteria phage vB_EcoM_IME339	Escherichia coli	527	Tsx
YP_010071014.1	tail protein	MAEIKRKFRAEDGLDAGGDKIINVALADRTVGTDGVNVDYLIQENTVQQYDPTRGYLKDFVIIYDNRFWAAINDIPKPAGAFNSVRWRALRTDANWTTVSSGPYQLKSGESISVDTAAGNDITFTLPSSPIDGDTIVLQDIGGKPGVNQVLIVAPVQSIVNFRGEQVRSVLMTHPKSQIVLIFSNRLWQMYVADYSREAVVVTPASLYQAQSNDFIVRRFTSAAPINVKLPRFANHGDIINFVDLDKLNPLYHTIVTTYDETTSIQEVGTHSIEGRTTIDGFLMFDDNEKLWRLFDGDSKARLRIITTNSSIRPNEEVMVFGANNGTTQTIELQLPTDISVGDTVKISMNYMRKGQTVKIKAAGEDKIASSVQLLQFPKRSEYPPETKWVTVQELVFNG…	ATGGCCGAGATTAAAAGAAAGTTCAGAGCAGAAGATGGTCTGGACGCAGGTGGCGATAAAATAATCAACGTAGCTTTAGCTGATCGTACCGTAGGAACTGACGGTGTTAACGTTGATTACTTAATTCAAGAAAACACAGTTCAACAATATGATCCAACTCGTGGATATTTAAAAGATTTTGTAATCATTTATGATAACCGCTTTTGGGCTGCTATAAATGATATTCCAAAACCAGCAGGAGCTTTTAATAGTGTACGCTGGAGAGCGTTACGTACCGATGCTAATTGGACAACTGTTTCATCAGGACCTTATCAATTAAAATCAGGCGAATCAATTTCAGTTGATACTGCAGCTGGTAATGACATTACATTTACTTTGCCATCTTCTCCAATTGATGGA…	Enterobacteria phage vB_EcoM_IME339	Escherichia coli	1289	Tsx
AFM76243.1	putative tail fiber	MSNNTYQHVSNESRYVKFDPTGTNFPAEITDVQAAIAAISPAGVNGVPDASSTTKGILFLATEQEVIDGTDNTKAVTPATLATRLSYPNATETVYGLTRYSTDDEAIAGVNNESSITPAKFTVALNNAFETRVSTESSNGVIKISSLPQALAGADDTTAMTPLKTQQLAIKLIAQIAPSETTATESDQGVVQLATVAQVRQGTLREGYAISPYTFMNSSATEEYKGVIKLGTQSEVNSNNASVAVTGATLNGRGSTTSMRGVVKLTTTAGSQSGGDASSALAWNADVIHQRGGQTINGTLRINNTLTIASGGANITGTVNMTGGYIQGKRVVTQNEIDRTIPVGAIMMWAADSLPSDAWRFCHGGTVSASDCPLYASRIGTRYGGSSSNPGLPDMRGLF…	ATGCTTTATAACACTGGAACCATCGCCATTAACGGAAACAGCGCCACCGGCACGGGCACGAACTGGACGGCACCCGCCAGCCAGGTTCGCGCTGGCCAGACGATTATCGTGATGTCTAACCCGGTGCAGCTGTTTCAGATTTCATCCGTGAACAGCGCCATGTCAATGACGGTTACTCCAGCTGCTTCCCCGGCGCTGAGCGGCCAGAAGTATGGAATTCTTGTGTCGGACATTATCTCGGTTGATGGGCTGGCACAGGCCATGTCACAGCTCATCAAAGAGTACGACGAGAATATTGGCGCGTGGGAGACCTTCGCCAGCACCTCAGCAAACCAGCTGGTCACTGTGACAATCAACGGCACCAGCCTCAGCATTCCTGCCATCGGTGGTCTCGCCCGG…	Enterobacteria phage mEp235	Escherichia coli	527	FhuA
AFM76239.1	central tail fiber	MATDKVLKGRKGGSSSSRTPTEQPDDLQSVAKAKILVALGEGEFAGQLTGKDIYLDGTALENADGSQNFSGVTWEFRAGTQAQKYIQGIPGTENEISVGTEVSSATAWTRTFTNTQLSAVRLRLKWPSLFKQEDDGDLVGYSVNYAIDLQTDGGTWQTVLNTSVTGKTTSGYERSHRIDLPQAGSTWTIRLRKITSDANSAKIGDTMMLQSFTEVIDAKLRYPNTALLYVEFDSSQFNGSIPQISCEPRGRVIRVPDTYDPETRTYSGTWTGAFKWAWTDNPAWIFYDLVVSDRFGLGHRLTAANIDKWTLYQVAQYCDQMVPDGKGGNGTEPRYTCNVYIQDRNDAYTVLRDFAAIFRGMTYWGGDQIVALADMPRDVDYSYTRANVVGGRFTYSSST…	ATGGCTACAGATAAAGTGTTAAAAGGCCGCAAGGGCGGCAGCTCAAGTTCCCGAACTCCTACCGAACAGCCTGATGATCTGCAATCTGTAGCGAAGGCAAAAATCCTCGTTGCGCTTGGGGAAGGTGAGTTTGCAGGGCAGCTCACCGGCAAAGATATCTACCTGGACGGAACAGCGCTGGAGAATGCTGACGGCTCCCAAAACTTCAGCGGGGTAACGTGGGAGTTTCGCGCGGGAACTCAGGCGCAAAAATATATTCAGGGTATTCCCGGTACCGAAAACGAGATCAGCGTAGGAACTGAGGTATCAAGTGCCACAGCCTGGACGCGCACGTTTACCAATACGCAGCTTTCAGCAGTTCGCCTGCGTCTTAAATGGCCCTCGCTTTTCAAACAGGAA…	Enterobacteria phage mEp235	Escherichia coli	1183	FhuA
AFM76119.1	tail fiber	MLYNTGTIAINGNTATGTGTNWTAPASQVRAGQTIIVMSSPVQIFQISSVDSSTSMTVTPSASPALSGQKYGILVSDIISVDGLAQAMSQLIKEYDENIGAWETFATTSANQTITVTINGTSVNIPSIGALARKGANSDITELKGLTTALSVAQGGTGAKTEADARTNLGLGSAATKNTGEGDNNVLAPGSFGVGSKNLPVIGDIWDKSQGTRFCNVSPATSGGPGMYGSGIRFSDRNIGSGGTPAAQQSFAALILSGKVIQFMGMADGIDTGWMKIYHTGNTTRTSDGTLKAASPIVQLFGDGTCQFNDESEGCAVTRLDIGEYLIEGCTGLNADAAWGGIDGGFDIPTDRNKQPLIWLDYMVNSDGSVLVKTYHRTHPSAPEFARNERAGLADGDPV…	ATGCTTTATAACACTGGCACCATCGCCATTAACGGAAATACCGCCACTGGAACGGGTACGAACTGGACTGCGCCAGCCAGCCAGGTCCGCGCTGGCCAGACGATTATCGTCATGTCGAGCCCGGTTCAAATTTTCCAGATCTCAAGCGTGGACAGCTCCACCTCGATGACGGTTACGCCATCTGCATCACCGGCGTTAAGCGGCCAGAAGTATGGAATTCTTGTGTCGGACATTATCTCGGTTGATGGACTGGCACAGGCTATGTCTCAGCTCATCAAAGAATATGACGAGAACATTGGCGCGTGGGAGACGTTCGCCACTACCTCAGCAAACCAGACCATCACCGTTACCATCAACGGAACCTCCGTTAATATTCCAAGTATTGGCGCGCTTGCCAGA…	Enterobacterial phage mEp390	Escherichia coli	444	FhuA
AFM76115.1	central tail fiber	MATDKVLKGRKGGSSSSRTPTEQPDDLQSVAKAKILVALGEGEFAGQLTGKDIYLDGTALENADGSQNFSGVTWEFRAGTQAQKYIQGIPGTENEISVGTEVSSATAWTRTFTNTQLSAVRLRLKWPSLFKQEDDGDLVGYSVNYAIDLQTDGGTWQTVLNTSVTGKTTSGYERSHRIDLPQAGSTWTIRLRKITSDANSAKIGDTMTLQSFTEVIDAKLRYPNTALLYIEFDSSQFNGSIPQISCEPRGRVIRVPDTYDPETRTYSGTWTGAFKWAWTDNPAWIFYDLVVSDRFGLGHRLTAANIDKWTLYQVAQYCDQMVPDGKGGNGTEPRYTCNVYIQDRNDAYTVLRDFAAIFRGMTYWGGDQIVALADMPRDVDYSYTRANVVGGRFTYSSST…	ATGGCTACAGATAAAGTGTTAAAGGGCCGCAAGGGCGGCAGCTCAAGTTCCCGAACCCCTACCGAACAGCCTGATGATCTGCAATCTGTAGCGAAGGCAAAAATCCTCGTTGCGCTTGGGGAAGGGGAGTTTGCAGGGCAGCTAACCGGCAAAGATATCTACCTGGACGGAACGGCGCTGGAGAATGCCGACGGTTCCCAAAACTTTAGCGGCGTGACGTGGGAGTTTCGCGCGGGAACGCAGGCGCAAAAATATATTCAGGGTATTCCCGGTACCGAAAACGAAATCAGCGTAGGAACTGAGGTATCAAGCGCTACAGCATGGACGCGCACCTTTACCAATACGCAGCTTTCAGCAGTTCGCCTGCGTCTGAAATGGCCTTCGCTTTTCAAACAGGAG…	Enterobacterial phage mEp390	Escherichia coli	1149	FhuA
AWD92042.1	short tail fibers protein	MSTNTLKHISDKSEFKTFDPTGSNFDPSITNVQDALASISAIGVTGNIPSASETEQGIIRLATQQEVIDGTDTFSAVTPATLKGRLDIPTQATETYVGITRYATNDEAIAGTETQAAIVASSLKATIDYTFTNRLATENTTGVLKISTLPAALAGTDDTTAMTPLKTAQAIGAATSALPTYASATQTVEGIVRIATNAEVANGTLTNGVAISPSGLKSLTSTQGRAGIIRLATPQEASAGSDSNIALSPSTLLSRTGTTGRLGVVKLSTTVGSGDGNTALAYNANVISTTGGTINGTLNVNGNLRRNGRDVVTIDQLKDSVPIGTIVMWGGQINNIPAGWAVCDGGNSGEQGFRNVVGSKWGSTGARPDFRGLYPRGANQTNDGGLREWDANVRIRDAK…	ATGTCTACAAATACACTAAAACACATAAGTGATAAATCAGAATTTAAAACATTCGACCCTACCGGGTCGAATTTTGACCCCTCTATTACTAATGTCCAGGACGCATTGGCGTCTATTTCCGCTATAGGTGTTACAGGTAATATACCTTCGGCTTCTGAAACAGAACAGGGTATTATTAGATTAGCGACCCAACAAGAAGTTATTGATGGTACTGATACTTTCTCTGCGGTAACTCCGGCCACTTTAAAAGGTCGTTTAGATATTCCTACTCAAGCAACAGAAACTTATGTAGGCATCACCCGTTATGCCACTAATGATGAAGCCATTGCTGGAACAGAAACCCAGGCTGCAATCGTAGCATCGTCTTTGAAAGCTACTATAGATTATACATTCACCAAT…	nterobacteria phage vB_EcoM_IME341	Escherichia coli	510	FadL
AWD91954.1	long tail fiber distal subunit	MATLKSIQFKRSKIAGAKPTAAQLDEGELAINLRDRTIFTKSDQGQIIDLGFAKGGQVDGDVTINGRLTLDGELVQTSTAGMRTEGSITAPVFRARNGSFYARASNDTSNAHLWFENTNGSERAVLYAKPQSENEGVATMRVRQGTAAGAQNSEFHFISTDGGIFQARKLTALTSISTPTISVNLINHDSKAFGQYDSQSLVQYVYPGTGETNGVNYLRKVRAKSGGTMWHELCTAQLGQADELSWWTGNTPSSKQYGIRNDGRMAGRNSLALGTFTTDFPSSDYGNVGVMGDKYLVLGDTVTGLKYIKQGNFDLVGGGYSVASVTSDGFRGTSKTIFGRSNDQGLTWLLPGQNSSMVSIRTEIDGNNSGDGQTHLGYNSNGKLYHYFRGTGRVAISMA…	ATGGCTACTTTAAAATCGATACAATTTAAAAGAAGTAAAATAGCAGGAGCCAAGCCTACTGCAGCCCAGTTAGATGAAGGTGAACTGGCTATTAACTTGCGTGACCGCACTATTTTTACTAAGTCAGACCAGGGACAGATTATTGATTTAGGTTTTGCAAAGGGCGGTCAGGTTGATGGTGATGTAACTATTAACGGCCGTTTGACTTTAGATGGCGAACTTGTTCAAACTAGTACCGCGGGTATGAGAACTGAAGGTAGTATTACTGCCCCAGTTTTCCGAGCTCGTAATGGTTCATTTTATGCTAGAGCATCTAATGATACTTCTAATGCTCATTTGTGGTTTGAAAATACCAACGGTTCTGAACGCGCTGTATTATATGCTAAGCCCCAATCTGAA…	nterobacteria phage vB_EcoM_IME341	Escherichia coli	1289	FadL
AWD91957.1	long tail fiber proximal subunit	MADILKPAFRATSGLDAAGEKVINVAKADYNVLDDGVNVEFFIDENTIQAYDETRGYKKGFAVIHDQRIWVAQRDIDAPAGTFTPGYWTATRTDPKWITVASPTRQLASGEYIAVDSAASFTTFTLPPNPTDGDTIVIKDIGGRVGYNEIKVQSSSAPGGGNQKIVRFGNQFSETLITKPFSYNMLIFANRLWHFWEAGNEERGIRVEPNMAQFQSQAGDNVLRRYTSGAVIKFTLPKYANQGDMIKTVDIDGLGSKFHLIVETFDASSSLGKPGQHSMEFRTSGDGFFVYNSVEKLWYVWDGDRQTRLRVIRDDVELLANESVIVFGPNNTTPQTINITLPTNVAQGDTIKIALNYLRKAQTVNIKAAVGDKIASSVQLLQFPKRSEYPPDTEWVLND…	ATGGCTGATATTTTAAAACCTGCATTCCGTGCTACATCCGGACTCGATGCTGCGGGCGAGAAAGTTATCAATGTTGCCAAAGCCGATTACAATGTATTAGATGATGGCGTCAACGTTGAATTCTTTATAGATGAGAACACCATCCAGGCGTACGACGAGACGCGCGGATATAAGAAAGGGTTTGCAGTAATCCATGACCAACGTATCTGGGTTGCTCAACGTGATATCGATGCTCCTGCAGGAACTTTTACTCCTGGCTATTGGACTGCTACCCGTACTGACCCTAAATGGATTACTGTAGCGTCTCCTACACGCCAGCTGGCTTCCGGTGAATATATTGCGGTGGATTCCGCTGCTAGCTTTACTACATTTACCCTGCCTCCAAACCCTACTGATGGT…	nterobacteria phage vB_EcoM_IME341	Escherichia coli	1299	FadL
AWD92042.1	short tail fibers protein	MSTNTLKHISDKSEFKTFDPTGSNFDPSITNVQDALASISAIGVTGNIPSASETEQGIIRLATQQEVIDGTDTFSAVTPATLKGRLDIPTQATETYVGITRYATNDEAIAGTETQAAIVASSLKATIDYTFTNRLATENTTGVLKISTLPAALAGTDDTTAMTPLKTAQAIGAATSALPTYASATQTVEGIVRIATNAEVANGTLTNGVAISPSGLKSLTSTQGRAGIIRLATPQEASAGSDSNIALSPSTLLSRTGTTGRLGVVKLSTTVGSGDGNTALAYNANVISTTGGTINGTLNVNGNLRRNGRDVVTIDQLKDSVPIGTIVMWGGQINNIPAGWAVCDGGNSGEQGFRNVVGSKWGSTGARPDFRGLYPRGANQTNDGGLREWDANVRIRDAK…	ATGTCTACAAATACACTAAAACACATAAGTGATAAATCAGAATTTAAAACATTCGACCCTACCGGGTCGAATTTTGACCCCTCTATTACTAATGTCCAGGACGCATTGGCGTCTATTTCCGCTATAGGTGTTACAGGTAATATACCTTCGGCTTCTGAAACAGAACAGGGTATTATTAGATTAGCGACCCAACAAGAAGTTATTGATGGTACTGATACTTTCTCTGCGGTAACTCCGGCCACTTTAAAAGGTCGTTTAGATATTCCTACTCAAGCAACAGAAACTTATGTAGGCATCACCCGTTATGCCACTAATGATGAAGCCATTGCTGGAACAGAAACCCAGGCTGCAATCGTAGCATCGTCTTTGAAAGCTACTATAGATTATACATTCACCAAT…	nterobacteria phage vB_EcoM_IME341	Escherichia coli	510	FadL
AWD90926.1	major tail protein	MHLPNGAQIFVETSRGVEIEATAITNADNPVATVASKGDLVKGDYVIVTQSTWAKMVSRVLIVTDAQETSITLAGIDTSDTLVFPTGGTMSFAKITGWTEIPCVQEIGQDGGEQQYYTYQCLSDDKEQQIPTFKSAVSLTYTFAHEFDNPIYPILRKLDSSGQVTAVRMYVPKASEMRMWAGILSFNDIPSTQVNEMETVELAVSLKGDFTFVSSTLASPGA	ATGCACTTACCAAATGGCGCGCAAATTTTCGTGGAAACCTCTCGCGGAGTAGAGATTGAGGCGACCGCTATCACTAATGCAGATAATCCTGTTGCTACAGTTGCATCTAAAGGTGACTTAGTAAAAGGCGATTACGTTATTGTAACTCAGTCAACTTGGGCTAAGATGGTTAGTCGAGTGCTAATTGTTACTGACGCTCAAGAAACAAGCATCACTCTTGCTGGAATTGACACCTCTGATACTCTTGTTTTCCCGACTGGCGGTACAATGAGCTTTGCAAAAATTACTGGCTGGACTGAGATTCCTTGCGTACAGGAGATTGGTCAGGACGGCGGCGAGCAGCAGTATTACACTTATCAGTGTTTGTCCGACGATAAAGAGCAGCAGATCCCAACGTTT…	Enterobacteria phage vB_EcoS_IME18	Escherichia coli	222	FhuA
AWD90918.1	tail fiber protein	MIQKVISGSKGGSQKPHNPVEMEDNLISINKIKILLAVSDGEIDETFSLKQLMFNSVPVQNEDGSFNFEGVRAEFRPGTQTQEYIKGMEDSSSEVTVNREVTTDNPYTISVTNKTLSAIRIKMFMPRGVRIESNGDKNGVRVEYEVQQAVDGGSFETVLTDVIEGKTMSGYDRSRRVNLPNFNNQVIFRVVRKTPDSNDSNVVDAIQVRSYAEVIDAKFRYPLTGLLFVEFDSKMFPNQLPTISIRKRWKIVSVPSNYDTESRTYNGNWDGTFKKAWTNNPAWVLYDLMINQRYGLDQKELGIAVDKWALYEAAQYCDQMVPDGKGGTEPRYLCDVIIQSQTDAYKVIRDICSIFRGMSFWNGESISVIIDRPREPAYIFTNDNVVNGDFSYTFASEKS…	ATGATTCAAAAAGTGATAAGCGGATCTAAAGGTGGGTCACAGAAGCCTCATAACCCAGTTGAGATGGAGGACAATCTAATCTCAATCAACAAAATCAAGATCCTGTTAGCTGTATCTGATGGTGAAATTGACGAAACATTCAGCCTAAAGCAGTTGATGTTTAACTCAGTTCCGGTGCAAAACGAGGATGGATCATTCAACTTCGAAGGGGTAAGGGCTGAGTTCAGGCCGGGAACTCAGACGCAGGAATACATCAAGGGCATGGAAGATAGCTCAAGTGAGGTAACTGTAAATCGTGAGGTTACTACCGATAACCCATACACGATCTCAGTAACCAATAAAACACTATCGGCAATACGCATCAAAATGTTTATGCCTCGAGGTGTACGAATTGAAAGC…	Enterobacteria phage vB_EcoS_IME18	Escherichia coli	1139	FhuA
AWD91328.1	putative tail protein	MIKAKTYPDFKEFVKGFVANVKAGKRYGFRTYQEAILPLTYSSYWPEADIAEVAKFDYKPDYKVPFSDELLYSVGAQMRTADFFMDLQYAIINGKDVDTVYCEWLARVKPFSMLNAKLKGAIKPPSITQQPTNQEITEGDTLTLNVVATGATGYQWKKDGEDIPSATSATYTKEGATAADEGIYTCVVTGAGGSVTSNAATVTFITVAEV	ATGATTAAAGCAAAGACTTACCCAGACTTCAAAGAATTTGTAAAAGGTTTCGTTGCAAATGTAAAGGCTGGTAAGAGATATGGTTTTAGAACATATCAAGAAGCTATTTTACCGCTCACCTATAGCTCATATTGGCCTGAAGCTGATATTGCAGAGGTTGCGAAGTTTGACTACAAACCAGACTACAAAGTTCCTTTTAGTGATGAACTCCTTTACAGTGTTGGTGCACAGATGAGAACTGCTGATTTCTTCATGGATTTACAGTATGCAATCATCAATGGTAAAGACGTTGACACAGTGTATTGTGAATGGTTGGCAAGAGTTAAGCCCTTCTCAATGCTGAATGCTAAGCTGAAGGGTGCTATCAAGCCACCATCAATCACTCAACAGCCAACCAAT…	Enterobacteria phage vB_EcoM_IME338	Escherichia coli	210	LPS
AWD91362.1	tail fiber protein	MAVGEIQISALPQAALPIDLSDIFHLKQGIEDKRCTLEQLLAPHASLKNNPHGVTKTQIGLDNVINALQLVAANNLSDIVNVAEARANLQIMSSEEVNNLVQQHIKDKSNPHNTTKAQVGLSNVQNWTTSNLYNEDADKYATARAVNNLYKAVQASYPVGTIHLSMNSANPSTYLICGGTWELVSKGRALVGYASDARPAGSVFGASTVTLSVNNMPQHSHSVSLSGGGHTHNATVSISAFDYGTKTTNSFDYGTKDTNTTGNHTHNVSGNTSTDGTHNHDVYPRENDGTGNAVADSDGGGAWRTSRTSSDGAHSHSFNVTSGASGDHSHTVGIGAHSHTVGIGSHTHNGTVAVSSSEHTHSGDTNSIGGGQAFNIEQPSFVLYVWQRTA	ATGGCAGTAGGTGAAATTCAAATTAGTGCCTTGCCTCAAGCAGCCTTACCAATTGACCTTAGTGATATCTTCCATCTTAAGCAGGGTATTGAGGATAAGAGGTGCACTCTTGAGCAATTACTTGCCCCACACGCAAGTCTAAAAAATAACCCTCATGGTGTTACTAAAACACAAATTGGTTTAGATAATGTTATTAATGCTCTTCAGTTAGTCGCTGCAAATAACTTATCAGATATTGTTAATGTAGCTGAGGCAAGAGCAAATCTACAGATTATGTCTTCAGAAGAGGTTAATAACCTTGTCCAGCAACATATCAAGGACAAGAGTAACCCACACAATACAACTAAGGCACAGGTTGGTTTAAGTAACGTTCAGAACTGGACAACATCCAACCTTTAT…	Enterobacteria phage vB_EcoM_IME338	Escherichia coli	390	LPS
AWD91363.1	tail fiber protein	MADYKLSQLNSIDTIRSDDLLHVRVKKRPEMLGDEDRRMTYQDFLASFKLERFVQIAGSTMTGDLGIVKLLYGGKAVFDPTGSSEITIGDVLKTFKINANDLRLTIADASRSATVYHTLNKPSPNELGMRTNEENDARYSRLAANNIFTFQQVIQANGEAIRLKNSSENSPLYIRGQDSAGNNRWYVGNDSGNDDVLIYNNKTGSQVIITNDVAVNKTLRITGQVQPSDFSNLDARYFTQTVANQRFAQLAENNTFSGLNKFNNYVSVSSNAAAIVLKNKAVNESLFILAKDIEDNNLWYIGKGDANDNITFYDYKGGTSLVFNSSGAAFNKPVKITGQVQPSDWTNIDSRYIPAGTLSNLAKLSDVNTFRIAQIINQNGSLLQLKNTTQDKELYFAGH…	ATGGCAGATTACAAATTGAGTCAATTAAACTCAATCGATACAATCCGTTCAGATGACCTTCTTCATGTCAGAGTTAAAAAGAGACCTGAAATGCTGGGTGATGAAGACCGTCGAATGACCTATCAAGACTTCTTAGCATCTTTTAAACTAGAAAGATTTGTCCAGATTGCTGGTAGTACTATGACGGGTGACTTAGGTATTGTTAAGCTACTCTATGGTGGTAAGGCAGTATTTGACCCAACAGGCTCTTCTGAGATTACTATTGGGGATGTTTTAAAGACTTTTAAAATCAACGCAAACGACCTTAGACTAACTATTGCAGATGCTTCAAGGTCAGCAACTGTTTATCATACTCTGAATAAACCAAGTCCTAATGAACTTGGGATGAGAACTAATGAA…	Enterobacteria phage vB_EcoM_IME338	Escherichia coli	783	LPS
AWD91382.1	minor tail protein	MNIDVEKMLEEKGVDEAFLINAVESMAMILRGNNYTEQFMPASYNLPEDKSDNGAFAEQVNMMLTDTTLALASIAVGVDALAEFIFYEMQKNDYIRMSDEDKELLLTKDTDFIIDTLISSTSAVMAVLEKRMEEKLSRYEKLDWGVEELNPRIKEIIQQTKESLEEAVENDSVADIEPLQVKVALMIPAISSMMNIVALIQLSQMMGVSIEFIEEMTGGLSMQAINEVLVNIGASIIEEKLRINFGDDFVKQISAMAEKEYADQLH	ATGAATATCGATGTAGAAAAGATGCTTGAAGAGAAAGGTGTTGACGAAGCGTTCTTAATCAATGCCGTAGAAAGCATGGCTATGATTCTTCGTGGCAACAACTACACAGAACAGTTTATGCCTGCAAGCTATAACTTGCCTGAAGACAAGTCTGATAACGGTGCTTTTGCAGAACAGGTTAACATGATGTTGACAGACACTACACTTGCTCTGGCATCTATTGCGGTTGGTGTTGATGCACTTGCTGAGTTCATTTTTTATGAAATGCAAAAGAATGACTATATCAGAATGTCAGACGAAGATAAGGAACTGTTACTGACTAAGGACACTGATTTCATTATTGATACGCTTATCTCATCAACGAGTGCTGTTATGGCTGTTCTTGAGAAGCGTATGGAA…	Enterobacteria phage vB_EcoM_IME338	Escherichia coli	266	LPS
AAZ03642.1	receptor-binding protein	MGFFAGKYSDGKTVLSLNKVNGGDINAHKTPNANTIFHSDMPFVLVESTYESALSNAGNGFFVCQMPSVIANLKSNDPGRVILTAVEINGTHRGFLNGTQSQVGQFLAFFEDPPIGRAGAEVGLTSAFASGNSLAHGTYTYSSSLGHEESIARQGTGGTISQASGFNLYRPGRAYAAKAMGRAWTLAGFPAGASKVSINSGNVDFWHPNWQAPIGAGKRGHTWFYVCNSNIRGYAGKKGTTPSNVSVLYNSSTYPDKVYVCRGSTSNLASQAAKKQYVQDSYNITPTKVIWYVLNLRYSNGGMSVASNPFTGSDIRISPSNFTIKGVSLPNTSYKFINQNAFGNLGYRPDMEYIGNNVAYTGVFGDTTARCEIVGSNKGSLWSPVNYGGSKSQISIYKF…	ATGGGTTTTTTCGCTGGAAAATATAGTGATGGTAAAACTGTATTATCACTAAACAAGGTGAATGGTGGGGATATTAATGCTCACAAAACTCCTAACGCCAATACTATATTTCATTCTGATATGCCATTTGTTCTAGTCGAGAGTACATATGAGAGTGCGTTAAGTAACGCGGGTAATGGGTTCTTTGTATGCCAAATGCCTTCTGTAATAGCTAATCTAAAGAGCAATGATCCTGGTAGAGTTATACTAACCGCTGTTGAAATTAATGGTACTCATCGTGGTTTTTTGAATGGTACTCAATCCCAAGTTGGACAATTTCTTGCATTTTTTGAAGACCCCCCTATTGGTAGGGCTGGTGCTGAAGTAGGTCTTACATCAGCTTTTGCATCTGGTAATAGT…	Escherichia phage Bf23	Escherichia coli	595	BtuB
P03764	Tail fiber protein	MAVKISGVLKDGTGKPVQNCTIQLKARRNSTTVVVNTVGSENPDEAGRYSMDVEYGQYSVILQVDGFPPSHAGTITVYEDSQPGTLNDFLCAMTEDDARPEVLRRLELMVEEVARNASVVAQSTADAKKSAGDASASAAQVAALVTDATDSARAASTSAGQAASSAQEASSGAEAASAKATEAEKSAAAAESSKNAAATSAGAAKTSETNAAASQQSAATSASTAATKASEAATSARDAVASKEAAKSSETNASSSAGRAASSATAAENSARAAKTSETNARSSETAAERSASAAADAKTAAAGSASTASTKATEAAGSAVSASQSKSAAEAAAIRAKNSAKRAEDIASAVALEDADTTRKGIVQLSSATNSTSETLAATPKAVKVVMDETNRKAPLDS…	ATGGCAGTAAAGATTTCAGGAGTCCTGAAAGACGGCACAGGAAAACCGGTACAGAACTGCACCATTCAGCTGAAAGCCAGACGTAACAGCACCACGGTGGTGGTGAACACGGTGGGCTCAGAGAATCCGGATGAAGCCGGGCGTTACAGCATGGATGTGGAGTACGGTCAGTACAGTGTCATCCTGCAGGTTGACGGTTTTCCACCATCGCACGCCGGGACCATCACCGTGTATGAAGATTCACAACCGGGGACGCTGAATGATTTTCTCTGTGCCATGACGGAGGATGATGCCCGGCCGGAGGTGCTGCGTCGTCTTGAACTGATGGTGGAAGAGGTGGCGCGTAACGCGTCCGTGGTGGCACAGAGTACGGCAGACGCGAAGAAATCAGCCGGCGAT…	Bacteriophage lambda	Escherichia coli	774	LamB
A0A0K2FIZ6	Tail fiber protein	MAVKISGVLKDGTGKPVQNCTIQLKARRNSTTVVVNTVGSENPDEAGRYSMDVEYGQYSVILQVDGFPPSHAGTITVYEDSQPGTLNDFLCAMTEDDARPEVLRRLELMVEEVARNASVVAQSTADAKKSAGDASASAAQVAALVTDATDSARAASTSAGQAASSAQEASSGAEAASAKATEAEKSAAAAESSKNAAATSAGAAKTSETNAAASQQSAATSASTAATKASEAATSARDAVASKEAAKSSETNASSSAGRAASSATAAENSARAAKTSETNARSSETAAERSASAAADAKTAAAGSASTASTKATEAAGSAVSASQSKSAAEAAAIRAENSAKRAEDIASAVALEDADTTRKGIVQLSSATNSTSETLAATPKAVKVVMDETNRKAPLDS…	ATGGCAGTAAAGATTTCAGGAGTCCTGAAAGACGGCACAGGAAAACCGGTACAGAACTGCACCATTCAGCTGAAAGCCAGACGTAACAGCACCACGGTGGTGGTGAACACGGTGGGCTCAGAGAATCCGGATGAAGCCGGGCGTTACAGCATGGATGTGGAGTACGGTCAGTACAGTGTCATCCTGCAGGTTGACGGTTTTCCACCATCGCACGCCGGGACCATCACCGTGTATGAAGATTCACAACCGGGGACGCTGAATGATTTTCTCTGTGCCATGACGGAGGATGATGCCCGGCCGGAGGTGCTGCGTCGTCTTGAACTGATGGTGGAAGAGGTGGCGCGTAACGCGTCCGTGGTGGCACAGAGTACGGCAGACGCGAAGAAATCAGCCGGCGAT…	Bacteriophage lambda	Escherichia coli	774	LamB
P49714	Tail spike protein	MIQRLGSSLVKFKSKIAGAIWRNLDDKLTEVVSLKDFGAKGDGKTNDQDAVNAAMASGKRIDGAGATYKVSSLPDMERFYNTRFVWERLAGQPLYYVSKGFINGELYKITDNPYYNAWPQDKAFVYENVIYAPYMGSDRHGVSRLHVSWVKSGDDGQTWSTPEWLTDMHPDYPTVNYHCMSMGVCRNRLFAMIETRTLAKNELTNCALWDRPMSRSLHLTGGITKAANQRYATIHVPDHGLFVGDFVNFSNSAVTGVSGDMKVATVIDKDNFTVLTPNQQTSDLNNAGKNWHMGTSFHKSPWRKTDLGLIPRVTEVHSFATIDNNGFVMGYHQGDVAPREVGLFYFPDAFNSPSNYVRRQIPSEYEPDAAEPCIKYYDGVLYLITRGTRGDRLGSSLHR…	ATGATTCAAAGACTAGGTTCTTCATTAGTTAAATTCAAGAGTAAAATAGCAGGTGCAATCTGGCGTAACTTGGATGACAAGCTCACCGAGGTTGTATCGCTTAAAGATTTTGGAGCCAAAGGTGATGGTAAGACAAACGACCAAGATGCAGTAAATGCAGCGATGGCTTCAGGTAAGAGAATTGACGGTGCTGGTGCTACTTACAAAGTATCATCTTTACCTGATATGGAGCGATTCTATAACACCCGCTTCGTATGGGAACGTTTAGCAGGTCAACCTCTTTACTATGTGAGTAAAGGTTTTATCAATGGTGAACTCTATAAAATCACGGATAACCCTTATTACAATGCTTGGCCTCAAGACAAAGCGTTTGTATATGAGAACGTGATATATGCACCT…	Bacteriophage K1E	Escherichia coli	811	capsular polysaccharides
Q2WC58	Gp47 protein	MIQRLGSSLVKFKSKIAGAIWRNLDDKLTEVVSLKDFGAKGDGKTNDQDAVNAAMASGKRIDGAGATYKVSSLPDMERFYNTRFVWERLAGQPLYYVSKGFINGELYKITDNPYYNAWPQDKAFVYENVIYAPYMGSDRHGVSRLHVSWVKSGDDGQTWSTPEWLTDMHPDYPTVNYHCMSMGVCRNRLFAMIETRTLAKNELTNCALWDRPMSRSLHLTGGITKAANQRYATIHVPDHGLFVGDFVNFSNSAVTGVSGDMKVATVIDKDNFTVLTPNQQTSDLNNAGKNWHMGTSFHKSPWRKTDLGLIPRVTEVHSFATIDNNGFVMGYHQGDVAPREVGLFYFPDAFNSPSNYVRRQIPSEYEPDAAEPCIKYYDGVLYLITRGTRGDRLGSSLHR…	ATGATTCAAAGACTAGGTTCTTCATTAGTTAAATTCAAGAGTAAAATAGCAGGTGCAATCTGGCGTAACTTGGATGACAAGCTCACCGAGGTTGTATCGCTTAAAGATTTTGGAGCCAAAGGTGATGGTAAGACAAACGACCAAGATGCAGTAAATGCAGCGATGGCTTCAGGTAAGAGAATTGACGGTGCTGGTGCTACTTACAAAGTATCATCTTTACCTGATATGGAGCGATTCTATAACACCCGCTTCGTATGGGAACGTTTAGCAGGTCAACCTCTTTACTATGTGAGTAAAGGTTTTATCAATGGTGAACTCTATAAAATCACGGATAACCCTTATTACAATGCTTGGCCTCAAGACAAAGCGTTTGTATATGAGAACGTGATATATGCACCT…	Bacteriophage K1E	Escherichia coli	811	capsular polysaccharides
Q04830	Tail spike protein	MSTITQFPSGNTQYRIEFDYLARTFVVVTLVNSSNPTLNRVLEVGRDYRFLNPTMIEMLVDQSGFDIVRIHRQTGTDLVVDFRNGSVLTASDLTTAELQAIHIAEEGRDQTVDLAKEYADAAGSSAGNAKDSEDEARRIAESIRAAGLIGYMTRRSFEKGYNVTTWSEVLLWEEDGDYYRWDGTLPKNVPAGSTPETSGGIGLGAWVSVGDAALRSQISNPEGAILYPELHRARWLDEKDARGWGAKGDGVTDDTAALTSALNDTPVGQKINGNGKTYKVTSLPDISRFINTRFVYERIPGQPLYYASEEFVQGELFKITDTPYYNAWPQDKAFVYENVIYAPYMGSDRHGVSRLHVSWVKSGDDGQTWSTPEWLTDLHPDYPTVNYHCMSMGVCRNRL…	ATGTCCACGATTACACAATTCCCTTCAGGAAACACTCAGTACAGGATTGAGTTCGACTACCTAGCCAGAACGTTTGTTGTTGTTACGCTGGTGAATAGCTCTAACCCTACCCTGAACCGTGTACTGGAAGTTGGTCGAGATTACCGATTCCTTAACCCAACGATGATTGAGATGTTGGTGGACCAATCAGGTTTCGACATCGTTCGTATTCACCGTCAGACTGGGACTGACTTAGTGGTAGACTTCAGGAATGGCTCAGTGTTGACAGCTAGTGACCTGACCACTGCAGAGCTTCAGGCTATCCATATTGCAGAAGAAGGTCGAGACCAAACGGTTGACTTAGCGAAGGAATATGCCGATGCTGCTGGTAGCTCTGCTGGCAACGCTAAGGATAGCGAG…	Bacteriophage K1F	Escherichia coli	1064	capsular polysaccharides
P0DJY6	Tail fiber protein S'	MPKSTIIQNLGLQETVNQASGALQQNQNGADIPGKDTFTKNIGACRAYSAWLNIGGDSQVWTTAQFISWLESQGAFNHPYWMCKGSWAYANNKVITDTGCGNICLAGAVVEVIGTRGAMTIRVTTPSTSSGGGITNAQFTYINHGDAYAPGWRRDYNTKNQQPAFALGQTGSTVGNDKAVGWNWNSGVYNANIGGASTLILHFNMNTGSCPAVQFRVNYRNGGIFYRSARDGYGFEADWSEIYTTTRKPSAGDVGAYTQAECNSRFITGIRLGGLSSVQTWNGPGWSDRSGYVVTGSVNGNRDELIDTTQARPIQYCINGTWYNAGSI	TTAAATACTCCCCGCGTTATACCACGTTCCATTAATGCAATACTGAATTGGCCTTGCCTGAGTTGTATCAATTAATTCATCACGGTTTCCGTTAACTGAACCCGTAACGACATAACCTGACCTGTCAGACCAGCCGGGACCATTCCATGTCTGAACAGATGACAGACCGCCAAGACGAATACCTGTAATAAACCTTGAGTTACATTCTGCCTGCGTATATGCACCAACATCTCCCGCTGATGGCTTACGTGTTGTGGTGTAAATTTCTGACCAGTCAGCTTCGATCCGTAACCATCACGCGCTGAACGATAAAAAATACCGCCGTTCCTGTAATTCACACGGAACTGTACGGCAGGGCAACTCCCCGTATTCATATTGAAGTGGAGGATTAATGTCGAT…	Bacteriophage Mu	Escherichia coli	328	LPS
A0A097J5T4	Short tail fiber	MSNNTYQHVSNESKYVKFDPTGSNFPDTVTTVQSALSKISNIGVNGIPDATMEVKGIAMIASEQEVLDGTNNSKIVTPATLATRLLYPNATETKYGLTRYSTNEETLEGSDNNSSITPQKLKYHTDDVFQNRYSSESSNGVIKISSTPAALAGVDDTTAMTPLKTQKLAIKLISQIAPSEDTASESVRGVVQLSTVAQTRQGTLREGYAISPYTFMNSVATQEYKGVIRLGTQSEINSNLGDVAVTGETLNGRGATGSMRGVVKLTTQAGIAPEGDSSGALAWNADVINTRGGQTINGSLNLDHLTANGIWSRGGMWKNGDQPVATERYASERVPVGTIMMFAGDSAPPGWIMCHGGTVSGDQYPDYRNTVGTRFGGDWNNPGIPDMRGLFVRGAGTGG…	ATGAGTAACAATACATATCAGCACGTATCAAATGAATCAAAATATGTTAAATTCGATCCTACTGGATCGAATTTTCCTGACACTGTCACGACAGTGCAGTCTGCATTATCAAAAATAAGTAATATCGGCGTAAATGGTATTCCTGATGCAACTATGGAAGTTAAAGGAATAGCAATGATTGCGTCAGAGCAAGAGGTTTTAGATGGAACTAATAATTCTAAAATCGTTACACCAGCTACATTAGCAACAAGATTATTGTATCCAAATGCTACTGAAACTAAGTATGGTTTAACGCGCTATTCAACAAATGAAGAAACATTAGAAGGCTCAGATAATAATTCATCAATAACGCCGCAAAAACTGAAATACCATACTGACGATGTGTTCCAAAATAGATAT…	Bacteriophage RB27	Escherichia coli	516	Tsx
A0A097J621	Long tail fiber proximal subunit	MAEIKRKFRAEDGLDAGGDKIINVALADRAVGTDGVNVDYLIQENTVQQYDPTRGYLKDFVIIYDNRFWAAINDIPKPAGAFNSVRWRALRTDANWTTVSSGPYQLKSGESISVDTAAGNDITFTLPSTPIDGDTIVLQDIGGKPGVNQVLITAPVQSIVNFRGQQVRSVLMTHPKSQIVLIFSNRLWQMYVADYSREAVVVTPASLYQAQSNDFIVRRFTSASAINIKLPRFANHGDIINFVDLDKLNPLYHTIVTTYDETTSVQEVGTHSIEGRTSIDGFLMFDDNEKLWRLFDGDSKARLRIITTNSNIRPNEEVMVFGANNGTTQTIELQLPTDISVGDTVKISMNYMRKGQTVKIKAAGEDKIASSVQLLQFPKRSEYPPEAEWVTVQELVFNG…	ATGGCCGAGATTAAAAGAAAGTTCAGAGCAGAAGATGGTCTGGACGCAGGTGGCGATAAAATAATCAACGTAGCTTTAGCTGATCGTGCCGTAGGAACTGACGGTGTTAACGTTGATTACTTAATTCAAGAAAACACAGTTCAACAATACGATCCAACTCGTGGATATTTAAAAGATTTTGTAATCATTTATGATAACCGCTTTTGGGCTGCTATAAATGATATTCCAAAACCAGCAGGAGCTTTTAATAGCGTACGCTGGAGAGCGTTACGTACTGATGCAAACTGGACAACTGTTTCATCAGGACCTTATCAATTAAAATCGGGTGAATCAATTTCAGTTGATACTGCAGCTGGTAATGACATTACATTTACTTTACCATCTACCCCAATTGACGGT…	Bacteriophage RB27	Escherichia coli	1289	Tsx
A0A097J174	Short tail fiber	MSNNTYQHVSNESKYVKFDPVGSNFPDTVTTVQSALSKISNIGVNGIPDATMEVKGIAMIASEQEVLDGTNNSKIVTPATLATRLLYPNATETKYGLTRYSTNEETLEGSDNNSSITPQKLKYHTDDVFQNRYSSESSNGVIKISSTPAALAGVDDTTAMTPLKTQKLAIKLISQIAPSEDTATESVRGVVQLSTVAQTRQGTLREGYAISPYTFMNSVATQEYKGVIRLGTQSEINSNLGDVAVTGETLNGRGATGSMRGVVKLTTQAGIAPEGDSSGALAWNADVINTRGGQTINGSLNLDHLTANGIWSRGGMWKNGDQPVATERYASERVPVGTIMMFAGDSAPPGWIMCHGGTVSGDQFPDYRNVVGTRFGGDWNNPGIPDMRGLFVRGAGTGG…	ATGAGTAACAATACATATCAGCACGTATCAAATGAATCAAAATATGTTAAATTCGATCCAGTAGGATCGAATTTTCCTGACACTGTTACGACAGTGCAGTCTGCATTATCAAAAATAAGTAATATCGGCGTAAATGGTATTCCTGATGCAACTATGGAAGTTAAAGGAATAGCAATGATTGCATCAGAGCAAGAGGTTTTAGATGGAACAAATAATTCTAAAATCGTTACACCAGCTACATTAGCAACAAGATTATTGTATCCAAATGCTACTGAAACTAAATATGGTTTAACGCGCTATTCAACAAATGAAGAAACATTAGAAGGCTCAGATAATAATTCATCAATAACGCCGCAAAAACTGAAATACCACACTGACGATGTGTTCCAAAATAGATAT…	Bacteriophage RB3	Escherichia coli	518	Tsx
A0A097J1C1	Long tail fiber proximal subunit	MAEIKRKFRAEDGLDAGGDKIINVALADRTVGTDGVNVDYLIQENTVQQYDPTRGYLKDFVIIYNNRFWAATDNIPKPAGNFNRIRWKALRTDAVYTTVSSGPYQLKSGEAISVDTSVGNDIEFTLPPSPLDGETVIIQDIGGKPGINQVKINSSNQSIVNFRGEQVRSVLMTHPKSQMVFIFNNRLWQMYIADYSREAAIVTPSTAYQAQSNDFIVRRFTSAAPINVKLPRFANHGDIINFVDLDKLNPLYHTIVTTYDETTSVQEVGTHSIEGRTSIDGFLMFDDNEKLWRLFDGDSKARLRIITTNSNIRPNEEVMVFGANNGTTQTIELQLPTDISVGDTVKISMNYMRKGQTVKIKAAGEDKIASSVQLLQFPKRSEYPPEAEWVTVQELVFNG…	ATGGCCGAGATTAAAAGAAAGTTCAGAGCAGAAGATGGTCTGGACGCAGGTGGCGATAAAATAATCAACGTAGCTTTAGCTGATCGTACCGTAGGAACTGACGGTGTTAACGTTGATTACTTAATTCAAGAAAACACAGTTCAGCAATATGATCCAACTCGTGGATATTTAAAAGATTTTGTAATCATTTATAATAATCGTTTTTGGGCAGCAACGGATAATATTCCAAAACCTGCTGGAAATTTTAATAGAATTCGTTGGAAAGCATTACGTACTGATGCCGTATATACAACCGTATCATCTGGACCATATCAATTAAAATCCGGAGAAGCAATTTCAGTAGATACATCAGTTGGCAATGACATTGAGTTTACTTTACCACCTTCTCCGCTTGATGGA…	Bacteriophage RB3	Escherichia coli	1289	Tsx
Q06EG7	Short tail fibers	MSNNTYQHVSNESKYVKFDPVGSNFPDTVTTVQSALSKISNIGVNGIPDATMEVKGIAMIASEQEVLDGTNNSKIVTPATLATRLLYPNATETKYGLTRYSTNEETLEGSDNNSSITPQKLKYHTDDVFQNRYSSESSNGVIKISSTPAALAGVDDTTAMTPLKTQKLAIKLISQIAPSEDTASESVRGVVQLSTVAQTRQGTLREGYAISPYTFMNSVATQEYKGVIRLGTQSEINSNLGDVAVTGETLNGRGATSSMRGVVKLTTQAGIAPEGDGSGALAWNADVINTRGGQTINGSLNLDHLTANGIWSRGGMWKNGDQPVATERYASERVPVGTIMMFAGDSAPPGWIMCHGGTVSGDQYPDYRNTVGARFGGDWNNPGIPDMRGLFVRGAGTGG…	ATGAGTAATAATACATATCAGCACGTATCAAATGAATCAAAATATGTTAAATTCGATCCAGTAGGATCGAATTTTCCTGACACTGTTACGACAGTGCAGTCTGCATTATCAAAAATAAGTAATATTGGCGTAAATGGTATTCCTGATGCAACTATGGAAGTTAAAGGAATAGCAATGATTGCGTCAGAGCAAGAGGTTTTAGATGGAACTAATAATTCTAAAATCGTTACACCCGCTACATTAGCAACAAGATTATTGTATCCAAATGCTACTGAAACTAAATATGGTTTAACACGCTATTCAACAAATGAAGAAACGTTAGAAGGCTCAGATAATAATTCATCAATAACACCACAAAAACTGAAATACCACACTGACGATGTGTTCCAAAATAGATAT…	Bacteriophage RB32	Escherichia coli	516	OmpA
Q06E85	Tail fiber hinge	MEKFMAEFGQGYVQTPFLSESNSVRYKISIAGSCPLSTAGPYVKFQDNPVGNQTFSAGLHLRVFDPSTGALVDSKSYAFSASNNTTSTAFVSFMNSLSNNRLVAILTSGKVNFPPEVVSWLRGAGTSVFPSDSVLSRFDVSYAAFYTSSKRAIALEHVKLSNRKSTDDYQTMLDVVFDSLEDVGATGFPKRTYESVEQFMSAVGGTNNEIARLPTSAAISKLSDYNLIPGDVLYLKAQLYADADLLDLGTANISIRFYDASNGYISSTQAEFTGQAGSWELKEDYVVVPENAVGFTIYAQRTAQAGQGGMRNLSFSEVSRNGGISKPAEFGVNGIRVNYIGESSSPPDIMVLPTQASSKTGKVFGQEFREV	ATGGAAAAATTTATGGCAGAGTTTGGACAAGGATATGTCCAAACGCCATTTTTATCGGAAAGCAATTCAGTAAGATATAAAATAAGCATAGCGGGTTCTTGCCCGCTTTCTACTGCGGGGCCATATGTTAAATTTCAGGATAATCCCGTTGGAAATCAAACATTTAGTGCAGGTCTTCATTTAAGAGTTTTTGACCCTTCTACAGGAGCATTAGTTGATAGTAAGTCATATGCTTTTTCTGCTTCAAACAATACAACATCTACCGCTTTTGTCAGTTTCATGAATTCTTTGTCAAACAATAGACTTGTTGCTATATTAACTAGCGGAAAGGTTAATTTTCCTCCTGAAGTGGTATCTTGGTTAAGGGGAGCAGGAACTTCAGTTTTCCCATCAGATTCA…	Bacteriophage RB32	Escherichia coli	371	OmpA
Q06E86	Proximal tail fiber subunit	MAEIKRKFRAEDGLDAGGDKIINVALADRTVGTDGVNVDYLIQENTVQQYDPTRGYLKDFVIIYNNRFWAATDNIPKPAGNFNRIRWKALRTDAVYTTVSSGPYQLKSGEAISVDTSVGNDIEFTLPPSPLDGETVIIQDIGGKPGINQVKINSSNQSIVNFRGEQVRSVLMTHPKSQMVFIFNNRLWQMYIADYSREAAIVTPSTVYQAQSNDFIVRRFTSAAPINVKLPRFANHGDIINFVDLDKLNPLYHTIVTTYDETTSVQEVGTHSIEGRTSIDGFLMFDDNEKLWRLFDGDSKARLRIITTNSNIRPNEEVMVFGANNGTAQTIELQLPTDISVGDTVKISMNYMRKGQTVKIKAAGEDKIASSVQLLQFPKRSEYPPEAEWVTVQELVFNG…	ATGGCCGAGATTAAAAGAAAGTTCAGAGCAGAAGATGGTCTGGACGCAGGTGGCGATAAAATAATCAACGTAGCTTTAGCTGATCGTACCGTAGGAACTGACGGTGTTAACGTTGATTACTTAATTCAAGAAAACACAGTTCAGCAATATGATCCAACTCGTGGATATTTAAAAGATTTTGTAATCATTTATAATAATCGTTTTTGGGCAGCAACGGATAATATTCCAAAACCTGCTGGAAATTTTAATAGAATTCGTTGGAAAGCATTACGTACTGATGCCGTATATACAACCGTATCATCTGGACCATATCAATTAAAATCCGGAGAAGCAATTTCAGTAGATACATCAGTTGGCAATGACATTGAGTTTACTTTACCACCTTCTCCGCTTGATGGA…	Bacteriophage RB32	Escherichia coli	1289	OmpA
A0A097J2P6	Short tail fiber	MSNNTYQHVSNESKYVKFDPVGSNFPDTVTTVQSALSKISNIGVNGIPDATMEVKGIAMIASEQEVLDGTNNSKIVTPATLATRLLYPNATETKYGLTRYSTNEETLEGSDNNSSITPQKLKYHTDDVFQNRYSSESSNGVIKISSTPAALAGVDDTTAMTPLKTQKLAIKLISQIAPSEDTATESVRGVVQLSTVAQTRQGTLREGYAISPYTFMNSVATQEYKGVIRLGTQSEINSNLGDVAVTGETLNGRGATGSMRGVVKLTTQAGIAPEGDSSGALAWNADVINTRGGQTINGSLNLDHLTANGIWSRGGMWKNGDQPVATERYASERVPVGTIMMFAGDSAPPGWIMCHGGTVSGDQFPDYRNVVGTRFGGDWNNPGIPDMRGLFVRGAGTGG…	ATGAGTAACAATACATATCAGCACGTATCAAATGAATCAAAATATGTTAAATTCGATCCAGTAGGATCGAATTTTCCTGACACTGTTACGACAGTGCAGTCTGCATTATCAAAAATAAGTAATATCGGCGTAAATGGTATTCCTGATGCAACTATGGAAGTTAAAGGAATAGCAATGATTGCATCAGAGCAAGAGGTTTTAGATGGAACAAATAATTCTAAAATCGTTACACCAGCTACATTAGCAACAAGATTATTGTATCCAAATGCTACTGAAACTAAATATGGTTTAACGCGCTATTCAACAAATGAAGAAACATTAGAAGGCTCAGATAATAATTCATCAATAACGCCGCAAAAACTGAAATACCACACTGACGATGTGTTCCAAAATAGATAT…	Bacteriophage RB6	Escherichia coli	518	Tsx
A0A097J306	Long tail fiber proximal subunit	MAEIKRKFRAEDGLDAGGDKIINVALADRTVGTDGVNVDYLIQENTVQQYDPTRGYLKDFVIIYNNRFWAATDNIPKPAGNFNRIRWKALRTDAVYTTVSSGPYQLKSGEAISVDTSVGNDIEFTLPPSPLDGETVIIQDIGGKPGINQVKINSSNQSIVNFRGEQVRSVLMTHPKSQMVFIFNNRLWQMYIADYSREAAIVTPSTAYQAQSNDFIVRRFTSAAPINVKLPRFANHGDIINFVDLDKLNPLYHTIVTTYDETTSVQEVGTHSIEGRTSIDGFLMFDDNEKLWRLFDGDSKARLRIITTNSNIRPNEEVMVFGANNGTTQTIELQLPTDISVGDTVKISMNYMRKGQTVKIKAAGEDKIASSVQLLQFPKRSEYPPEAEWVTVQELVFNG…	ATGGCCGAGATTAAAAGAAAGTTCAGAGCAGAAGATGGTCTGGACGCAGGTGGCGATAAAATAATCAACGTAGCTTTAGCTGATCGTACCGTAGGAACTGACGGTGTTAACGTTGATTACTTAATTCAAGAAAACACAGTTCAGCAATATGATCCAACTCGTGGATATTTAAAAGATTTTGTAATCATTTATAATAATCGTTTTTGGGCAGCAACGGATAATATTCCAAAACCTGCTGGAAATTTTAATAGAATTCGTTGGAAAGCATTACGTACTGATGCCGTATATACAACCGTATCATCTGGACCATATCAATTAAAATCCGGAGAAGCAATTTCAGTAGATACATCAGTTGGCAATGACATTGAGTTTACTTTACCACCTTCTCCGCTTGATGGA…	Bacteriophage RB6	Escherichia coli	1289	Tsx
A0A097J1U6	Short tail fiber	MSNNTYQHVSNESKYVKFDPVGSNFPDTVTTVQSALSKISNIGVNGIPDATMEVKGIAMIASEQEVLDGTNNSKIVTPATLATRLLYPNATETKYGLTRYSTNEETLEGSDNNSSITPQKLKYHTDDVFQNRYSSESSNGVIKISSTPAALAGVDDTTAMTPLKTQKLAIKLISQIAPSEDTATESVRGVVQLSTVAQTRQGTLREGYAISPYTFMNSVATQEYKGVIRLGTQSEINSNLGDVAVTGETLNGRGATGSMRGVVKLTTQAGIAPEGDSSGALAWNADVINTRGGQTINGSLNLDHLTANGIWSRGGMWKNGDQPVATERYASERVPVGTIMMFAGDSAPPGWIMCHGGTVSGDQFPDYRNVVGTRFGGDWNNPGIPDMRGLFVRGAGTGG…	ATGAGTAACAATACATATCAGCACGTATCAAATGAATCAAAATATGTTAAATTCGATCCAGTAGGATCGAATTTTCCTGACACTGTTACGACAGTGCAGTCTGCATTATCAAAAATAAGTAATATCGGCGTAAATGGTATTCCTGATGCAACTATGGAAGTTAAAGGAATAGCAATGATTGCATCAGAGCAAGAGGTTTTAGATGGAACAAATAATTCTAAAATCGTTACACCAGCTACATTAGCAACAAGATTATTGTATCCAAATGCTACTGAAACTAAATATGGTTTAACGCGCTATTCAACAAATGAAGAAACATTAGAAGGCTCAGATAATAATTCATCAATAACGCCGCAAAAACTGAAATACCACACTGACGATGTGTTCCAAAATAGATAT…	Enterobacteria phage RB5	Escherichia coli	518	Tsx
A0A097J232	Long tail fiber proximal subunit	MAEIKRKFRAEDGLDAGGDKIINVALADRTVGTDGVNVDYLIQENTVQQYDPTRGYLKDFVIIYNNRFWAATDNIPKPAGNFNRIRWKALRTDAVYTTVSSGPYQLKSGEAISVDTSVGNDIEFTLPPSPLDGETVIIQDIGGKPGINQVKINSSNQSIVNFRGEQVRSVLMTHPKSQMVFIFNNRLWQMYIADYSREAAIVTPSTAYQAQSNDFIVRRFTSAAPINVKLPRFANHGDIINFVDLDKLNPLYHTIVTTYDETTSVQEVGTHSIEGRTSIDGFLMFDDNEKLWRLFDGDSKARLRIITTNSNIRPNEEVMVFGANNGTTQTIELQLPTDISVGDTVKISMNYMRKGQTVKIKAAGEDKIASSVQLLQFPKRSEYPPEAEWVTVQELVFNG…	ATGGCCGAGATTAAAAGAAAGTTCAGAGCAGAAGATGGTCTGGACGCAGGTGGCGATAAAATAATCAACGTAGCTTTAGCTGATCGTACCGTAGGAACTGACGGTGTTAACGTTGATTACTTAATTCAAGAAAACACAGTTCAGCAATATGATCCAACTCGTGGATATTTAAAAGATTTTGTAATCATTTATAATAATCGTTTTTGGGCAGCAACGGATAATATTCCAAAACCTGCTGGAAATTTTAATAGAATTCGTTGGAAAGCATTACGTACTGATGCCGTATATACAACCGTATCATCTGGACCATATCAATTAAAATCCGGAGAAGCAATTTCAGTAGATACATCAGTTGGCAATGACATTGAGTTTACTTTACCACCTTCTCCGCTTGATGGA…	Enterobacteria phage RB5	Escherichia coli	1289	Tsx
A0A097J3J5	Short tail fiber	MSNNTYQHVSNESKYVKFDPVGSNFPDTVTTVQSALSKISNIGVNGIPDATMEVKGIAMIASEQEVLDGTNNSKIVTPATLATRLLYPNATETKYGLTRYSTNEETLEGSDNNSSITPQKLKYHTDDVFQNRYSSESSNGVIKISSTPAALAGVDDTTAMTPLKTQKLAIKLISQIAPSEDTATESVRGVVQLSTVAQTRQGTLREGYAISPYTFMNSVATQEYKGVIRLGTQSEINSNLGDVAVTGETLNGRGATGSMRGVVKLTTQAGIAPEGDSSGALAWNADVINTRGGQTINGSLNLDHLTANGIWSRGGMWKNGDQPVATERYASERVPVGTIMMFAGDSAPPGWIMCHGGTVSGDQFPDYRNVVGTRFGGDWNNPGIPDMRGLFVRGAGTGG…	ATGAGTAACAATACATATCAGCACGTATCAAATGAATCAAAATATGTTAAATTCGATCCAGTAGGATCGAATTTTCCTGACACTGTTACGACAGTGCAGTCTGCATTATCAAAAATAAGTAATATCGGCGTAAATGGTATTCCTGATGCAACTATGGAAGTTAAAGGAATAGCAATGATTGCATCAGAGCAAGAGGTTTTAGATGGAACAAATAATTCTAAAATCGTTACACCAGCTACATTAGCAACAAGATTATTGTATCCAAATGCTACTGAAACTAAATATGGTTTAACGCGCTATTCAACAAATGAAGAAACATTAGAAGGCTCAGATAATAATTCATCAATAACGCCGCAAAAACTGAAATACCACACTGACGATGTGTTCCAAAATAGATAT…	Enterobacteria phage RB7	Escherichia coli	518	Tsx
A0A097J3P4	Long tail fiber proximal subunit	MAEIKRKFRAEDGLDAGGDKIINVALADRTVGTDGVNVDYLIQENTVQQYDPTRGYLKDFVIIYNNRFWAATDNIPKPAGNFNRIRWKALRTDAVYTTVSSGPYQLKSGEAISVDTSVGNDIEFTLPPSPLDGETVIIQDIGGKPGINQVKINSSNQSIVNFRGEQVRSVLMTHPKSQMVFIFNNRLWQMYIADYSREAAIVTPSTAYQAQSNDFIVRRFTSAAPINVKLPRFANHGDIINFVDLDKLNPLYHTIVTTYDETTSVQEVGTHSIEGRTSIDGFLMFDDNEKLWRLFDGDSKARLRIITTNSNIRPNEEVMVFGANNGTTQTIELQLPTDISVGDTVKISMNYMRKGQTVKIKAAGEDKIASSVQLLQFPKRSEYPPEAEWVTVQELVFNG…	ATGGCCGAGATTAAAAGAAAGTTCAGAGCAGAAGATGGTCTGGACGCAGGTGGCGATAAAATAATCAACGTAGCTTTAGCTGATCGTACCGTAGGAACTGACGGTGTTAACGTTGATTACTTAATTCAAGAAAACACAGTTCAGCAATATGATCCAACTCGTGGATATTTAAAAGATTTTGTAATCATTTATAATAATCGTTTTTGGGCAGCAACGGATAATATTCCAAAACCTGCTGGAAATTTTAATAGAATTCGTTGGAAAGCATTACGTACTGATGCCGTATATACAACCGTATCATCTGGACCATATCAATTAAAATCCGGAGAAGCAATTTCAGTAGATACATCAGTTGGCAATGACATTGAGTTTACTTTACCACCTTCTCCGCTTGATGGA…	Enterobacteria phage RB7	Escherichia coli	1289	Tsx
C4MYW8	Gp12 Short tail fibers	MNNTINHVKDDAQYVKFDPTGNWPSNIKNVQAALAAIQGFAIAGLPTATEETAGIAEIATQQEVDDGLDGTKIVTPKTLAVKLSRPDATKLVKGITRYANNDEAMGDTPNIAIGPDTLTHVFENKKATETVQGTIKICSMDAAKIGSDDTMAVTPKKMHAAIAQIVPGLIPEQNTATESREGLVRLATSQQTLAGTIREGFAVSPYAFSNARANENQAGTVKIASSQQMIDGNDNTVVVSAQKFANTKATTGQFGVVKLTDNPGSGEANTALSANARVLPLSGGVVTGDVYRHSGGDGNQFIIKNELDGLCMPIGGIILTAFNSFDHAQFKICNGQWLNKHQYPVLFSRIGFTYGGDGGDNFALPDMRGLVARGCDHGRGLDPGRGFGTYQDDTMQHMT…	ATGAATAACACTATTAATCACGTAAAAGACGATGCACAGTATGTTAAGTTTGACCCTACCGGAAATTGGCCTAGCAATATAAAAAACGTACAAGCGGCATTAGCCGCTATTCAGGGATTTGCTATTGCAGGTCTTCCAACGGCAACCGAAGAAACAGCGGGTATTGCTGAAATTGCTACTCAACAAGAAGTAGATGATGGGTTGGATGGAACTAAAATTGTTACCCCCAAAACATTGGCTGTTAAGCTGTCAAGACCGGACGCAACAAAACTTGTCAAAGGGATCACTCGCTATGCTAATAACGATGAAGCTATGGGCGATACTCCAAATATTGCAATTGGTCCTGATACATTAACCCATGTATTCGAGAATAAGAAAGCAACGGAAACCGTACAGGGT…	Escherichia phage JSE	Escherichia coli K12	467	OmpA
C3V1M0	Gp12 short tail fibers	MSNNTYQHVSNESKYVKFDPTGSNFPDTVTTVQSALSKISNIGVNGIPDATMEVKGIAMIASEQEVLDGTNNSKIVTPATLATRLLYPNATETKYGLTRYSTNEETLEGSDNNSSITPQKLKYHTDDVFQNRYSSESSNGVIKISSTPAALAGVDDTTAMTPLKTQKLAIKLISQIAPSEDTASESVRGVVQLSTVAQTRQGTLREGYAISPYTFMNSVATQEYKGVIRLGTQSEINSNLGDVAVTGETLNGRGATGSMRGVVKLTTQAGIAPEGDSSGALAWNADVINTRGGQTINGSLNLDHLTANGIWSRGGMWKNGDQPVATERYASERIPVGTIMMFAGDSAPPGWIMCHGGTVSGDQFPDYRNVVGTRFGGDWNNPGIPDMRGLFVRGAGTGG…	ATGAGTAACAATACATATCAGCACGTATCAAATGAATCAAAATATGTTAAATTCGATCCTACTGGATCGAATTTTCCTGACACTGTTACGACAGTGCAGTCTGCATTATCAAAAATAAGTAATATCGGCGTAAATGGTATTCCTGATGCAACTATGGAAGTTAAAGGAATAGCAATGATTGCATCAGAGCAAGAGGTTTTAGATGGAACAAATAATTCTAAAATCGTTACACCAGCTACATTAGCAACAAGATTATTGTATCCAAATGCTACTGAAACTAAATATGGTTTAACGCGCTATTCAACAAATGAAGAAACATTAGAAGGCTCAGATAATAATTCATCAATAACGCCGCAAAAACTGAAATACCACACTGACGATGTGTTCCAAAATAGATAT…	Escherichia virus RB14	Escherichia coli	516	Tsx
C3V1V5	Gp35 tail fiber hinge	MAEFGQGYVQTPFLSESNSVRYKISIAGSCPLSTAGPYVKFQDNPVGNQTFSAGLHLRVFDPSTGALVDSKSYAFSASNNTTSTAFVSFMNSLSNNRLVAILTSGKVNFPPEVVSWLRGAGTSVFPSDSVLSRFDVSYAAFYTSSKRAIALEHVKLSNRKSTDDYQTILDVVFDSLEDVGATGFPKRTYESVEQFMSAVGGTNNEIARLPTSAAISKLSDYNLIPGDVLYLKAQLYADADLLDLGTTNISIRFYDASNGYISSTQAEFTGQVGSWELKEDYVVVPENAVGFTIYAQRTAQAGQGGMRNLSFSEVSRNGGISKPAEFGVNGIRVNYIGESSSPPDIMVLPTQASSKTGKVFGQEFREV	ATGGCAGAGTTTGGACAAGGATATGTCCAAACGCCATTTTTATCGGAAAGCAATTCAGTAAGATATAAAATAAGCATAGCGGGTTCTTGCCCGCTTTCTACTGCGGGGCCATATGTTAAATTTCAGGATAATCCCGTTGGAAATCAAACATTTAGTGCAGGTCTTCATTTAAGAGTTTTTGACCCTTCTACAGGAGCATTAGTTGATAGTAAGTCATATGCTTTTTCTGCTTCAAACAATACAACATCTACCGCTTTTGTCAGTTTCATGAATTCTTTGTCAAACAATAGACTTGTTGCTATATTAACTAGCGGAAAGGTTAATTTTCCTCCTGAAGTGGTATCTTGGTTAAGGGGAGCAGGAACTTCAGTTTTTCCATCAGATTCAGTATTGTCAAGA…	Escherichia virus RB14	Escherichia coli	367	Tsx
C3V1V4	Gp34 proximal tail fiber subunit	MAEIKRKFRAEDGLDAGGDKIINVALADRTVGTDGVNVDYLIQENTVQQYDPTRGYLKDFVIIYNNRFWAATDNIPKPAGNFNRIRWKALRTDAVYTTVSSGPYQLKSGEAISVDTSVGNDIEFTLPPSPLDGETVIIQDIGGKPGINQVKINSSNQSIVNFRGEQVRSVLMTHPKSQMVFIFNNRLWQMYIADYSREAAIVTPSTAYQAQSNDFIVRRFTSAAPINVKLPRFANHGDIINFVDLDKLNPLYHTIVTTYDETTSVQEVGTHSIEGRTSIDGFLMFDDNEKLWRLFDGDSKARLRIITTNSNIRPNEEVMVFGANNGTAQTIELQLPTDISVGDTVKISMNYMRKGQTVKIKAAGEDKIASSVQLLQFPKRSEYPPEAEWVTVQELVFNG…	ATGGCCGAGATTAAAAGAAAGTTCAGAGCAGAAGATGGTCTGGACGCAGGTGGCGATAAAATAATCAACGTAGCTTTAGCTGATCGTACCGTAGGAACTGACGGTGTTAACGTTGATTACTTAATTCAAGAAAACACAGTTCAGCAATATGATCCAACTCGTGGATATTTAAAAGATTTTGTAATCATTTATAATAATCGTTTTTGGGCAGCAACGGATAATATTCCAAAACCTGCTGGAAATTTTAATAGAATTCGTTGGAAAGCATTACGTACTGATGCCGTATATACAACCGTATCATCTGGACCATATCAATTAAAATCCGGAGAAGCAATTTCAGTAGATACATCAGTTGGCAATGACATTGAGTTTACTTTACCACCTTCTCCGCTTGATGGA…	Escherichia virus RB14	Escherichia coli	1289	Tsx
G0X5T2	Short tail fiber	MSNNTYQHVSNESKYVKFDPAGSNFPDTVTTVQSALSKISNIGVNGIPDATMEVKGIAMIASEQEVLDGTNNSKIVTPATLATRLLYPNATETKYGLTRYSTNEETLEGSDNNSSITPQKLKYHTDDVFQNRYSSESSNGVIKISSTPAALAGVDDTTAMTPLKTQKLAIKLISQIAPSEDTASESVRGVVQLSTVAQTRQGTLREGYAISPYTFMNSVATQEYKGVIRLGTQSEINSNLGDVAVTGETLNGRGATGSMRGVVKLTTQAGIAPEGDSSGALAWNADVINTRGGQTINGSLNLDHLTANGIWSRGGMWKNGDQPVATERYASERVPVGTIMMFAGDSAPPGWIMCHGGTVSGDQYPDYRNTVGTRFGGDWNNPGIPDMRGLFVRGAGTGG…	ATGAGTAACAATACATATCAGCACGTATCAAATGAATCAAAATACGTTAAATTCGATCCTGCAGGATCGAATTTTCCTGACACTGTCACGACAGTGCAGTCTGCATTATCAAAAATAAGTAATATCGGCGTAAATGGTATTCCTGATGCAACTATGGAAGTTAAAGGAATAGCAATGATTGCGTCAGAGCAAGAGGTTTTAGATGGAACTAATAATTCTAAAATCGTTACACCAGCTACATTAGCAACAAGATTATTGTATCCAAATGCTACTGAAACTAAGTATGGTTTAACGCGCTATTCAACAAATGAAGAAACATTAGAAGGCTCAGATAATAATTCATCAATAACGCCGCAAAAACTGAAATACCATACTGACGATGTGTTCCAAAATAGATAT…	Escherichia phage wV7	Escherichia coli	516	LPS O antigen
G0X594	Long tail fiber proximal subunit	MAEIKRKFRAEDGLDAGGDKIINVALADRTVGTDGVNVDYLIQENTVQQYDPTRGYLKDFVIIYDNRFWAAINDIPKPAGAFNSVRWRALRTDANWTTVSSGPYQLKSGESISVNTAAGNDITFTLPSSPIDGDTIVLQDIGGKPGVNQVLITAPVQSIVNFRGQQVRSVLMTHPKSQIVLIFSNRLWQMYVADYSREAAVVTPASLYQAQSNDFIVRRFTSASAINIKLPRFANHGDIINFVDLDKLNPLYHTIVTTYDETTSVQEVGTHSIEGRTSIDGFLMFDDNEKLWRLFDGDSKARLRIITTNSNIRPNEEVMVFGANNGTTQTIELQLPTDISIGDTVKISMNYMRKGQTVKIKAAGEDKIASSVQLLQFPKRSEYPPETKWVTVQELVFNG…	ATGGCCGAGATTAAAAGAAAGTTCAGAGCAGAAGACGGTCTGGACGCAGGTGGTGATAAAATAATCAACGTAGCTTTAGCTGATCGTACCGTAGGAACTGACGGTGTAAACGTTGATTACTTAATTCAAGAAAACACAGTTCAACAATATGATCCAACTCGTGGATATTTAAAAGATTTTGTAATCATTTATGATAACCGCTTTTGGGCTGCTATAAATGATATTCCAAAACCAGCAGGAGCTTTTAATAGCGTACGATGGAGAGCGTTACGCACTGATGCAAACTGGACAACTGTTTCGTCAGGACCCTATCAATTAAAATCAGGCGAATCGATTTCAGTTAACACCGCAGCGGGTAATGACATTACATTTACTTTGCCATCTTCTCCAATTGATGGT…	Escherichia phage wV7	Escherichia coli	1289	LPS O antigen
G0X597	Long tail fiber distal subunit	MATLKQIQFKRSKTAGARPAASVLAEGELAINLKDRVLFTKDDQGNIIDLGFAKGGSIDGNVIHTGNYNQTGDYTLNGTFTQTGNFNLTGIARVTRDIIAAGQIMTEGGELITKSSGTAHVRFFDGNSRERGIIYAPANDGLTTQVLNIRVQDYAAGSESTYAFSGSGLFTSPEVSAWKSISSPQILTDKVITNGKKTGDYDIYSLANNTPLSESTTAINHLRVMRNAVGSGIFHEVKDNDGITWYAGDGLEAYLWSFTWSGGLKAGHSISIGTPGGPKGYSELGTASIALGDNDTGLKWHHDGYYFSVNNGTKTFLFSPSETTSLRKFVAGYSTNGTDLTTPPTENYALATVVTYHDNNAFGDGQTLLGYYQGGNYHHYFRGKGTTNINTHGGLLVTP…	ATGGCTACTTTAAAACAAATACAATTTAAAAGAAGCAAAACTGCAGGAGCACGTCCTGCCGCTTCAGTATTAGCCGAAGGTGAATTGGCTATAAACTTAAAAGACCGTGTACTTTTTACTAAAGATGACCAAGGAAATATTATTGATCTGGGTTTTGCTAAAGGCGGTAGTATTGACGGGAATGTTATTCATACAGGCAATTATAACCAAACTGGCGATTATACTTTAAATGGCACATTCACTCAGACAGGTAATTTTAATTTAACTGGTATTGCTCGAGTAACTCGTGATATTATTGCCGCCGGGCAGATTATGACTGAAGGCGGAGAACTTATTACAAAAAGTTCAGGTACAGCGCATGTTCGTTTTTTCGATGGCAATAGTCGCGAACGTGGAATC…	Escherichia phage wV7	Escherichia coli	1114	LPS O antigen
C3V2E7	Gp12 short tail fibers	MSNNTYQHVSNESKYVKFDPVGSNFPDTVTTVQSALSKISNIGVNGIPDATMEVKGIAMIASEQEVLDGTNNSKIVTPATLATRLLYPNATETKYGLTRYSTNEETLEGSDNNSSITPQKLKYHTDDVFQNRYSSESSNGVIKISSTPAALAGVDDTTAMTPLKTQKLAIKLISQIAPSEDTASESVRGVVQLSTVAQTRQGTLREGYAISPYTFMNSVATQEYKGVIRLGTQSEINSNLGDVAVTGETLNGRGATGSMRGVVKLTTQAGIAPEGDSSGALAWNADVINTRGGQTINGSLNLDHLTANGIWSRGGMWKNGDQPVATERYASERVPVGTIMMFAGDSAPPGWIMCHGGTVSGDQYPDYRNTVGTRFGGDWNNPGIPDMRGLFVRGAGTGG…	ATGAGTAACAATACATATCAGCACGTATCAAATGAATCAAAATATGTTAAATTCGATCCAGTAGGATCGAATTTTCCTGACACTGTCACGACAGTGCAGTCTGCATTATCAAAAATAAGTAATATCGGCGTAAATGGTATTCCTGATGCAACTATGGAAGTTAAAGGAATAGCAATGATTGCGTCAGAGCAAGAGGTTTTAGATGGAACTAATAATTCTAAAATCGTTACACCAGCTACATTAGCAACAAGATTATTGTATCCAAATGCTACTGAAACTAAGTATGGTTTAACGCGCTATTCAACAAATGAAGAAACATTAGAAGGCTCAGATAATAATTCATCAATAACGCCGCAAAAACTGAAATACCATACTGACGATGTGTTCCAAAATAGATAT…	Bacteriophage RB51	Escherichia coli	518	OmpF and FhuA
C3V2N4	Gp37 large distal tail fiber subunit	MATLKQIQFKRSKTAGQRPAASVLAEGELAINLKDRVLFTKDDQGNIIDLGFAKGGSIDGNVIHKGNYNQTGDYTLNGTFAQTGNFNLTGIARVTRDIIAAGQIMTEGGELITKSSGTAHVRFHDSADRERGIIFSPANDGLTTQVVNIRVQDYKASSESTFAFNGNGLFSSPEVFGWKSVSTPVIYTNKVITNKKVKDDYDIYSMADNVPLSESTTAINHLRVMRNAVGSGIFHEVKDNDGITWYSGDGLDAYLWSFTWSGGIKSSHSISIGLTPGPKDYSILGPSSIALGDNDTGFKWHQDGYYFSVNNGTKTFLFSPSETTSLRKFVAGYSTNGTDLTTPPTENYALATVVTYHDNNAFGDGQTLLGYYQGGNYHHYFRGKGTTNINTHGGLLVTP…	ATGGCTACTTTAAAACAAATACAATTTAAAAGAAGCAAAACGGCAGGTCAACGTCCAGCTGCTTCAGTATTAGCCGAAGGTGAATTGGCTATAAACTTAAAAGACCGTGTACTTTTTACTAAAGATGACCAGGGAAATATTATTGATTTAGGTTTTGCTAAAGGCGGTAGTATTGACGGGAATGTTATTCATAAAGGCAATTATAACCAAACTGGCGATTATACTTTAAACGGTACATTCGCCCAGACTGGTAATTTTAATTTAACCGGTATTGCTCGAGTAACTCGTGATATTATTGCTGCTGGGCAGATTATGACTGAAGGCGGAGAACTTATTACAAAAAGTTCAGGAACGGCACACGTTCGTTTTCATGATTCCGCCGACCGTGAACGCGGTATT…	Bacteriophage RB51	Escherichia coli	1103	OmpF and FhuA
C3V2N1	Gp34 proximal tail fiber subunit	MAEIKRKFRAEDGLDAGGDKIINVALADRAVGTDGVNVDYLIQENTVQQYDPTRGYLKDFVIIYDNRFWAAINDIPKPAGAFNSVRWRALRTDANWTTVSSGPYQLKSGESISVNTAAGNDITFTLPSSPIDGDTIVLQDIGGKPGVNQVLITAPVQSIVNFRGQQVRSVLMTHPKSQIVLIFSNRLWQMYVADYSREAAVVTPASLYQAQSNDFIVRRFTSASAINIKLPRFANHGDIINFVDLDKLNPLYHTIVTTYDETTSVQEVGTHSIEGRTSIDGFLMFDDNEKLWRLFDGDSKARLRIITTNSNIRPNEEVMVFGANNGTTQTIELQLPTDISIGDTVKISMNYMRKGQTVKIKAAGEDKIASSVQLLQFPKRSEYPPETKWVTVQELVFNG…	ATGGCCGAGATTAAAAGAAAGTTCAGAGCAGAAGATGGTCTGGACGCAGGTGGTGATAAAATAATCAACGTAGCTTTAGCTGATCGTGCCGTAGGAACTGACGGTGTAAACGTTGATTACTTAATTCAAGAAAACACAGTTCAACAATATGATCCAACTCGTGGATATTTAAAAGATTTTGTAATCATTTATGATAACCGCTTTTGGGCTGCTATAAATGATATTCCAAAACCAGCAGGAGCTTTTAATAGCGTACGATGGAGAGCGTTACGCACTGATGCAAACTGGACAACTGTTTCGTCAGGACCTTATCAATTAAAATCAGGCGAATCGATTTCAGTTAACACCGCAGCGGGTAATGACATTACATTTACTTTGCCATCTTCTCCAATTGATGGT…	Bacteriophage RB51	Escherichia coli	1289	OmpF and FhuA
C3V2N2	Gp35 tail fiber hinge	MEKFMAEFGQGYVQTPFLSESNSVRYKISIAGSCPLSTAGPYVKFQDNPVGSQTFSAGLHLRVFDPSTGALVDSKSYVFSTSNDTTSAAFVSFMNSFSSNRLVAILTSGKVNFPPEVVSWLRTAGTSAFPSDSLLSRFDVSYAAFYTSSKRAIALEHVKLSNRKSTDDYQTILDVVFDSLEDVGATGFPKRTYESVEQFMSAVGGTNNEIARLPTASAISKLSDYNLIPGDVLYLKAQLYADADLLALGTTNISIRFYNASNGYISSTQAEFTGQAGSWELKEDYVVVPENAVGFTIYAQRTAQAGQGGMRNLSFSEVSRNGGISKPAEFGVNGIRVNYICESASPPDIMVLPTQASSKTGKVFGQEFREV	ATGGAAAAATTTATGGCAGAGTTTGGACAAGGATATGTCCAAACGCCATTTTTATCGGAAAGCAATTCAGTAAGATATAAAATAAGTATAGCGGGTTCTTGCCCGCTTTCTACCGCAGGACCATACGTTAAATTTCAAGATAATCCTGTAGGAAGTCAAACATTTAGTGCAGGTCTTCATTTAAGAGTTTTTGACCCTTCCACGGGAGCATTGGTTGATAGTAAGTCATATGTTTTTTCTACTTCAAATGATACAACATCTGCTGCTTTTGTTAGTTTTATGAATTCTTTTTCAAGCAATAGACTTGTTGCTATATTAACTAGCGGAAAGGTTAATTTTCCTCCTGAAGTAGTATCTTGGTTAAGAACGGCAGGAACATCTGCTTTTCCATCTGATTCT…	Bacteriophage RB51	Escherichia coli	371	OmpF and FhuA
Q7Y2B4	Gp12 Short tail fibers	MSNNTYQHVSNESVYVEFDPTGSNFDSSITNVQAALASISAYGVKGVPDASEAEKGVIQLATEQEVLDGFNSTKAVTPATLNARLQYPNASETQYGVTKYATQEEAIAGTLDTVSITPLKLNQTIDNTFSTRYSTETTNGVIKIATQTAALAGSDDTTAMTPLKTQQLAIKLISQIAPNNDPASESITGVVRLATVAQTRQGTLREGYAISPYTFMNSVATQEYKGVIRLGTQAEINSNLGDVAVTGETLNGRGATGSMRGVVKLTTQAGVAPEGDSSGALAWNADVINTRGGQTINGSLNLDHLTANGIWSRGGMWKNGDQPVATERYASERVPVGTIQMFAGDSAPPGWVLCHGGTISGDQFPDYRNVVGTRFGGDWNNPGIPDMRGLFVRGAGTGS…	ATGAGTAACAATACATATCAACACGTTTCGAACGAATCAGTATATGTTGAATTTGACCCTACCGGGTCAAATTTTGATAGTTCAATAACCAATGTCCAGGCAGCCTTAGCCTCAATTAGCGCATATGGTGTTAAAGGTGTTCCGGACGCAAGCGAAGCAGAAAAAGGTGTAATTCAATTAGCGACAGAACAAGAAGTTCTTGATGGATTTAATAGTACTAAAGCCGTTACACCCGCCACATTAAATGCAAGACTTCAGTATCCGAACGCGTCAGAAACACAGTACGGCGTAACTAAATATGCAACACAAGAGGAGGCCATTGCTGGCACTTTAGACACTGTTTCTATTACTCCGCTTAAATTAAACCAAACTATTGATAACACGTTCTCTACTCGTTAT…	Bacteriophage RB69	Escherichia coli	516	OmpF and FhuA
AIT73525.1	long tail fiber distal subunit	MATLKQIQFKRSKTAGQRPAASVLAEGELAINLKDKTIFTKDDSGSVIELGLKYGGTIDGSLTVNGSIIGNLTGNAATATKLKTARKINGISFDGSKDITLTPSDINVNSTTFIKNNGELPTDANLDTYGPIEEYLGVWSKSTSTNAQPANKFPEENAVGVLEVFVAGQFAGTQRYTVRSGNVYIRSLSAKWNGVDGPWGPWRNIQTGTRPLSTTLDLNTLGDASHFGLWRNSSSSIASFSRNYPEEGGLAQGLLEIYEGGNYSRTQRYTTRMGVVYVRCLASAWDPEAPNWGPWQQVGMVTPNTFYDGDLNNFRSPGLYNILGTDAVINRPVAEGVPVEMTGLLEVKQRASGGAIFQRFTTAGTGATTRSRVFERAMTNNIWGNWYEVYTSYSMPITL…	ATGGCTACTTTAAAACAAATACAATTTAAAAGAAGCAAAACCGCAGGTCAACGTCCTGCTGCTTCAGTATTAGCCGAAGGTGAATTGGCTATAAACTTAAAAGATAAAACAATTTTCACAAAAGATGACTCAGGTAGTGTTATAGAATTAGGTTTAAAATATGGAGGAACAATTGATGGTTCTTTAACTGTTAATGGAAGCATAATTGGAAATTTAACAGGTAACGCTGCAACCGCAACGAAATTAAAAACAGCACGAAAGATTAATGGTATATCTTTTGATGGGTCAAAGGACATTACCCTAACTCCATCTGACATAAATGTAAATAGTACAACATTTATAAAAAATAATGGTGAATTACCTACTGATGCTAATTTAGATACGTATGGGCCCATTGAA…	Bacteriophage RB6	Escherichia coli	1030	Tsx
AIT73254.1	long tail fiber distal subunit	MATLKQIQFKRSKTAGQRPAASVLAEGELAINLKDKTIFTKDDSGSVIELGLKYGGTIDGSLTVNGSIIGNLTGNAATATKLKTARKINGISFDGSKDITLTPSDINVNSTTFIKNNGELPTDANLDTYGPIEEYLGVWSKSTSTNAQPANKFPEENAVGVLEVFVAGQFAGTQRYTVRSGNVYIRSLSAKWNGVDGPWGPWRNIQTGTRPLSTTLDLNTLGDASHFGLWRNSSSSIASFSRNYPEEGGLAQGLLEIYEGGNYSRTQRYTTRMGVVYVRCLASAWDPEAPNWGPWQQVGMVTPNTFYDGDLNNFRSPGLYNILGTDAVINRPVAEGVPVEMTGLLEVKQRASGGAIFQRFTTAGTGATTRSRVFERAMTNNIWGNWYEVYTSYSMPITL…	ATGGCTACTTTAAAACAAATACAATTTAAAAGAAGCAAAACCGCAGGTCAACGTCCTGCTGCTTCAGTATTAGCCGAAGGTGAATTGGCTATAAACTTAAAAGATAAAACAATTTTCACAAAAGATGACTCAGGTAGTGTTATAGAATTAGGTTTAAAATATGGAGGAACAATTGATGGTTCTTTAACTGTTAATGGAAGCATAATTGGAAATTTAACAGGTAACGCTGCAACCGCAACGAAATTAAAAACAGCACGAAAGATTAATGGTATATCTTTTGATGGGTCAAAGGACATTACCCTAACTCCATCTGACATAAATGTAAATAGTACAACATTTATAAAAAATAATGGTGAATTACCTACTGATGCTAATTTAGATACGTATGGGCCCATTGAA…	Bacteriophage RB5	Escherichia coli	1030	Tsx
YP_009098541.1	tail protein	MKQNINIGNVVDDGTGDYLRKGGIKINENFDELYYELGDGDVPYSAGAWKTYNASSGQTLKAKWGKSYAINTSSGRVTLQLPKGTVNDYNKVIRARDVFATWNINPVTLVAASGDTIKGSSSSVEINVQFSDLELVYCAPGRWEYVKNKQIDKIISSDISNVARKEFLVEVQGQTDFLDIFRGTSYNVNNIRVKHRGNELYYGDVFSENSDFGSPGENEGELIPLDGFNIRLRQPCNIGDTVQIETFMDGVSQWRSSYTRRQIKVLDSKLTSKTSLEGSIYVTDLSTMKSIPFSAFGLIPGEPINPNSLEVRFNGILQQQAGTAGYPLFLCEGASSDTQEGCISLGGEWKESNTDYSIEYEDGKPTSLLFDRKFESGDIIVITWFNNDLGTLLEKDDII…	ATGAAACAAAATATTAATATCGGTAATGTTGTTGATGATGGTACCGGTGACTACCTGCGTAAAGGTGGTATAAAAATAAATGAAAACTTTGATGAGCTTTATTACGAGCTTGGTGATGGAGATGTTCCATATTCAGCCGGTGCCTGGAAAACTTATAATGCTTCATCTGGTCAAACATTAAAAGCTAAGTGGGGAAAATCATACGCTATTAATACCTCTTCTGGAAGAGTAACTTTACAACTTCCTAAAGGAACTGTTAATGATTATAATAAAGTAATTAGAGCTAGGGATGTATTTGCAACATGGAACATTAATCCAGTTACTTTAGTAGCCGCTTCTGGTGATACTATCAAAGGATCATCGTCATCGGTTGAAATTAACGTTCAATTTAGTGATTTA…	Bacteriophage RB3	Escherichia coli	601	Tsx
YP_009098630.1	tail protein	MAEIKRKFRAEDGLDAGGDKIINVALADRTVGTDGVNVDYLIQENTVQQYDPTRGYLKDFVIIYNNRFWAATDNIPKPAGNFNRIRWKALRTDAVYTTVSSGPYQLKSGEAISVDTSVGNDIEFTLPPSPLDGETVIIQDIGGKPGINQVKINSSNQSIVNFRGEQVRSVLMTHPKSQMVFIFNNRLWQMYIADYSREAAIVTPSTAYQAQSNDFIVRRFTSAAPINVKLPRFANHGDIINFVDLDKLNPLYHTIVTTYDETTSVQEVGTHSIEGRTSIDGFLMFDDNEKLWRLFDGDSKARLRIITTNSNIRPNEEVMVFGANNGTTQTIELQLPTDISVGDTVKISMNYMRKGQTVKIKAAGEDKIASSVQLLQFPKRSEYPPEAEWVTVQELVFNG…	ATGGCCGAGATTAAAAGAAAGTTCAGAGCAGAAGATGGTCTGGACGCAGGTGGCGATAAAATAATCAACGTAGCTTTAGCTGATCGTACCGTAGGAACTGACGGTGTTAACGTTGATTACTTAATTCAAGAAAACACAGTTCAGCAATATGATCCAACTCGTGGATATTTAAAAGATTTTGTAATCATTTATAATAATCGTTTTTGGGCAGCAACGGATAATATTCCAAAACCTGCTGGAAATTTTAATAGAATTCGTTGGAAAGCATTACGTACTGATGCCGTATATACAACCGTATCATCTGGACCATATCAATTAAAATCCGGAGAAGCAATTTCAGTAGATACATCAGTTGGCAATGACATTGAGTTTACTTTACCACCTTCTCCGCTTGATGGA…	Bacteriophage RB3	Escherichia coli	1289	Tsx
YP_009098633.1	tail fiber domain-containing protein	MATLKQIQFKRSKTAGQRPAASVLAEGELAINLKDKTIFTKDDSGSVIELGLKYGGTIDGSLTVNGSIIGNLTGNAATATKLKTARKINGISFDGSKDITLTPSDINVNSTTFIKNNGELPTDANLDTYGPIEEYLGVWSKSTSTNAQPANKFPEENAVGVLEVFVAGQFAGTQRYTVRSGNVYIRSLSAKWNGVDGPWGPWRNIQTGTRPLSTTLDLNTLGDASHFGLWRNSSSSIASFSRNYPEEGGLAQGLLEIYEGGNYSRTQRYTTRMGVVYVRCLASAWDPEAPNWGPWQQVGMVTPNTFYDGDLNNFRSPGLYNILGTDAVINRPVAEGVPVEMTGLLEVKQRASGGAIFQRFTTAGTGATTRSRVFERAMTNNIWGNWYEVYTSYSMPITL…	ATGGCTACTTTAAAACAAATACAATTTAAAAGAAGCAAAACCGCAGGTCAACGTCCTGCTGCTTCAGTATTAGCCGAAGGTGAATTGGCTATAAACTTAAAAGATAAAACAATTTTCACAAAAGATGACTCAGGTAGTGTTATAGAATTAGGTTTAAAATATGGAGGAACAATTGATGGTTCTTTAACTGTTAATGGAAGCATAATTGGAAATTTAACAGGTAACGCTGCAACCGCAACGAAATTAAAAACAGCACGAAAGATTAATGGTATATCTTTTGATGGGTCAAAGGACATTACCCTAACTCCATCTGACATAAATGTAAATAGTACAACATTTATAAAAAATAATGGTGAATTACCTACTGATGCTAATTTAGATACGTATGGGCCCATTGAA…	Bacteriophage RB3	Escherichia coli	1030	Tsx
YP_007004901.1	tail fiber protein	MSNNTYQHVSNESKYVKFDPAGSNFPDTVTTVQSALSKISNIGVNGIPDATMEVKGIAMIASEQEVLDGTNNSKIVTPATLATRLLYPNATETKYGLTRYSTNEETLEGSDNNSSITPQKLKYHTDDVFQNRYSSESSNGVIKISSTPAALAGVDDTTAMTPLKTQKLAIKLISQIAPSEDTASESVRGVVQLSTVAQTRQGTLREGYAISPYTFMNSVATQEYKGVIRLGTQSEINSNLGDVAVTGETLNGRGATGSMRGVVKLTTQAGIAPEGDSSGALAWNADVINTRGGQTINGSLNLDHLTANGIWSRGGMWKNGDQPVATERYASERVPVGTIMMFAGDSAPPGWIMCHGGTVSGDQYPDYRNTVGTRFGGDWNNPGIPDMRGLFVRGAGTGG…	ATGAGTAACAATACATATCAGCACGTATCAAATGAATCAAAATACGTTAAATTCGATCCTGCAGGATCGAATTTTCCTGACACTGTCACGACAGTGCAGTCTGCATTATCAAAAATAAGTAATATCGGCGTAAATGGTATTCCTGATGCAACTATGGAAGTTAAAGGAATAGCAATGATTGCGTCAGAGCAAGAGGTTTTAGATGGAACTAATAATTCTAAAATCGTTACACCAGCTACATTAGCAACAAGATTATTGTATCCAAATGCTACTGAAACTAAGTATGGTTTAACGCGCTATTCAACAAATGAAGAAACATTAGAAGGCTCAGATAATAATTCATCAATAACGCCGCAAAAACTGAAATACCATACTGACGATGTGTTCCAAAATAGATAT…	Escherichia phage wV7	Escherichia coli	516	LPS O antigen
ACP30889.1	gp37 large distal tail fiber subunit	MATLKQIQFKRSKTAGQRPAASVLAEGELAINLKDKTIFTKDDSGSVIELGLKYGGTIDGSLTVNGSIIGNLTGNAATATKLQTPRKINGISFDGSKDITLTPSDINVNSTTFIKNNGELPTNANLDEYGPIEEYLGVWSKSTSTNAQPANKFPEENAVGVLEVFVAGQFAGTQRYTVRSGNVYIRSLSAKWNGVDGPWGPWRNIQTGTRPLSTTLDLNTLGDASHFGLWRNSSSAIATFSRNYPEEGGLAQGLLEIYEGGNYSRTQRYTTRMGVVYVRCLASAWDPEAPNWGEWQQVGMVTPSTFYDGDLNDFKTPGLYNILGTDAVINCPTGEGLPTVIVGLLEVKQRASGGAIFQKFTTAGTGATTRDRIFERAYTGGVWGAWNEVYTSYSLPITL…	ATGGCTACTTTAAAACAAATACAATTTAAAAGAAGCAAAACCGCAGGTCAACGTCCTGCTGCTTCAGTATTAGCCGAAGGTGAATTGGCTATAAACTTAAAAGATAAAACAATTTTCACAAAAGATGACTCAGGTAGTGTTATAGAATTAGGTTTAAAATATGGAGGAACAATTGATGGTTCTTTAACTGTTAATGGAAGCATAATTGGAAATTTAACAGGTAACGCTGCAACCGCAACGAAATTGCAAACACCTAGGAAAATTAATGGTATATCTTTTGATGGGTCAAAGGACATTACCCTAACTCCATCTGACATAAATGTCAATAGCACAACATTTATAAAAAATAATGGCGAATTACCTACTAATGCTAATTTAGATGAGTATGGGCCCATTGAA…	Escherichia virus RB14	Escherichia coli	981	Tsx
